# Supplementary material for: Prioritizing investments in rapid response vaccine technologies for emerging infections: A portfolio decision analysis
Source: PLoS One. 2021 Feb 11;16(2):e0246235. doi: 10.1371/journal.pone.0246235 (PMC7877621; doi:10.1371/journal.pone.0246235)
Supplement: S1 Data — (XLSX) [file pone.0246235.s002.xlsx]

## Sheet: Readme
	S2 Data File
	Article title: Prioritizing investments in rapid response vaccine technologies for emerging infections: a portfolio decision analysis
	Journal name: PLOS One
	This file contains information to ensure all calculations reported in the manuscript and appendix can be independently reproduced. This includes: a) raw data on project performances by PoS factor based on the initial as well as final reviewer assessments; b) project budgets; c) preference survey responses to the DCE; d) IRR variability tests

## Sheet: Raw data_Performance_Initial
Project	Reviewer	C1			C2			C3			C4			C5			C6			C7
		Worst case	Most likely	Best case	Worst case	Most likely	Best case	Worst case	Most likely	Best case	Worst case	Most likely	Best case	Worst case	Most likely	Best case	Worst case	Most likely	Best case	Worst case	Most likely	Best case
P1	Reviewer	0.4	0.52	0.7	0.2	0.4	0.6	0.3	0.45	0.6	0.4	0.68	0.8	0.2	0.44	0.6	0.4	0.52	0.6	0.5	0.71	0.8
	Reviewer	0.4	0.7	0.9	0.2	0.56	1	0.5	0.725	0.8	0.9	0.9	0.9	0	0.48	0.8	0.2	0.65	0.8	0.9	0.9	0.9
	Reviewer	0.9	0.9	0.9	0.7	0.7	0.7	0.8	0.8	0.8	0.9	0.9	0.9	0.8	0.8	0.8	0.7	0.7	0.7	0.7	0.7	0.7
	Reviewer	0.8	0.976	1	0.85	0.985	1	0.75	0.9625	1	0.9	0.995	1	0.6	0.88	0.95	0.75	0.975	1	0.7	0.955	1
P2	Reviewer	0.85	0.94	0.95	0.7	0.82	0.85	0.6	0.775	0.85	0.75	0.83	0.85	0.6	0.8	0.85	0.65	0.81	0.85	0.7	0.78	0.8
	Reviewer	0.7	0.88	0.9	0.6	0.8	0.85	0.4	0.58	0.7	0.7	0.86	0.9	0.7	0.82	0.85	0.6	0.87	0.9	0.6	0.76	0.8
	Reviewer	0.6	0.76	0.8	0.6	0.76	0.8	0.1	0.4	0.7	0.3	0.6	0.8	0.6	0.84	0.9	0.4	0.52	0.6	0.4	0.52	0.6
	Reviewer	0.8	0.98	1	0.9	0.99	1	0.7	0.82	0.85	0.6	0.78	0.9	0.75	0.84	0.85	0.8	0.98	1	0.9	1	1
P3	Reviewer	0.6	0.775	0.85	0.6	0.74	0.8	0.4	0.61	0.7	0.6	0.76	0.8	0.7	0.82	0.85	0.6	0.87	0.9	0.4	0.52	0.6
	Reviewer	0.5	0.71	0.8	0.6	0.72	0.8	0.1	0.34	0.7	0.4	0.64	0.8	0.4	0.55	0.7	0.3	0.45	0.6	0.2	0.35	0.5
	Reviewer	0.9	0.99	1	0.85	0.9775	1	0.5	0.9	1	0.9	0.9	0.9	0.9	0.99	1	0.9	0.9	0.9	0.7	0.88	0.9
P4	Reviewer	0.8	0.89	0.9	0.7	0.78	0.8	0.8	0.89	0.9	0.65	0.81	0.85	0.7	0.82	0.85	0.6	0.72	0.8	0.8	0.89	0.9
	Reviewer	0.75	0.975	1	0.65	0.755	0.8	0.5	0.65	0.75	0.75	0.87	0.9	0.65	0.72	0.75	0.8	0.89	0.9	0.65	0.81	0.85
	Reviewer	0.9	1	1	0.9	0.99	1	0.8	0.98	1	0.9	1	1	0.7	0.86	0.9	0.7	0.88	0.9	0.9	1	1
	Reviewer	0.7	0.86	0.9	0.85	0.985	1	0.7	0.79	0.8	0.8	0.89	0.9	0.65	0.73	0.75	0.7	0.78	0.8	0.8	0.935	0.95
	Reviewer	0.7	0.78	0.8	0.8	0.8	0.8	0.6	0.74	0.8	0.5	0.82	0.9	0.6	0.81	0.9	0.5	0.78	0.9	0.5	0.82	0.9
P5	Reviewer	0.2	0.4	0.6	0.1	0.26	0.5	0.1	0.26	0.5	0.1	0.18	0.5	0.1	0.2	0.3	0.2	0.4	0.6	0.1	0.25	0.4
	Reviewer	0.7	0.94	1	0.7	0.9125	0.95	0.8	0.97	1	0.5	0.815	0.95	0.8	0.98	1	0.8	0.885	0.9	0.5	0.555	0.6
	Reviewer	0.7	0.77	0.8	0.7	0.77	0.8	0.5	0.62	0.7	0.3	0.34	0.4	0.4	0.48	0.6	0.4	0.44	0.5	0.5	0.55	0.6
	Reviewer	0.6	0.88	0.95	0.6	0.84	0.9	0.1	0.15	0.6	0.1	0.185	0.95	0.3	0.6	0.8	0.7	0.925	0.95	0.6	0.81	0.9
P6	Reviewer	0.2	0.35	0.5	0.2	0.32	0.5	0.2	0.28	0.4	0.2	0.24	0.4	0.2	0.24	0.4	0.2	0.24	0.4	0.2	0.22	0.3
	Reviewer	0.7	0.94	1	0.8	0.935	0.95	0	0.95	1	0.7	0.87	0.9	0.7	0.78	0.8	0.3	0.55	0.8	0.8	0.9425	0.95
	Reviewer	0.7	0.77	0.8	0.7	0.77	0.8	0.5	0.62	0.7	0.3	0.34	0.4	0.6	0.72	0.8	0.5	0.55	0.6	0.5	0.55	0.6
	Reviewer	0.8	0.8	0.8	0.5	0.5	0.5	0.5	0.5	0.5	0.4	0.4	0.4	0.3	0.3	0.3	0.2	0.2	0.2	0.4	0.4	0.4
	Reviewer	0.4	0.61	0.75	0.1	0.46	0.7	0.1	0.14	0.3	0	0.05	0.5	0.1	0.12	0.3	0.4	0.64	0.8	0.1	0.58	0.9
P7	Reviewer	0.8	0.98	1	0.7	0.86	0.9	0.5	0.71	0.8	0.5	0.85	1	0.8	0.98	1	0.5	0.82	0.9	0.5	0.9	1
	Reviewer	0.4	0.61	0.7	0.3	0.58	0.7	0.3	0.54	0.7	0.5	0.64	0.7	0.6	0.74	0.8	0.6	0.74	0.8	0.4	0.64	0.8
	Reviewer	0.7	0.78	0.8	0.9	0.94	0.95	0.7	0.86	0.9	0.85	0.93	0.95	0.9	0.95	0.95	0.8	0.92	0.95	0.8	0.935	0.95
	Reviewer	0.4	0.4	0.4	0.6	0.6	0.6	0.4	0.4	0.4	0.4	0.4	0.4	0.4	0.4	0.4	0.5	0.5	0.5	0.3	0.3	0.3
P8	Reviewer	0.6	0.78	0.8	0.7	0.86	0.9	0.5	0.71	0.8	0.75	0.885	0.9	0.3	0.5	0.7	0.5	0.66	0.7	0.5	0.78	0.9
	Reviewer	0.7	0.97	1	0.8	0.98	1	0.6	0.84	0.9	0.7	0.94	1	0.6	0.81	0.9	0.5	0.71	0.8	0.7	0.97	1
	Reviewer	0.8	0.935	0.95	0.75	0.885	0.9	0.8	0.935	0.95	0.8	0.935	0.95	0.7	0.82	0.85	0.6	0.76	0.8	0.85	0.94	0.95
	Reviewer	0.7	0.77	0.8	0.8	0.8	0.8	0.7	0.7	0.7	0.8	0.8	0.8	0.5	0.5	0.5	0.5	0.5	0.5	0.5	0.5	0.5
P9	Reviewer	0.1	0.3	0.5	0.2	0.35	0.5	0.5	0.5	0.5	0.2	0.4	0.6	0.4	0.4	0.4	0.1	0.26	0.5	0.1	0.2	0.3
	Reviewer	0.7	0.9	0.95	0.5	0.7975	0.85	0.8	0.885	0.9	0.7	0.7	0.7	0.6	0.675	0.7	0.4	0.5	0.6	0.1	0.175	0.4
	Reviewer	0.7	0.77	0.8	0.7	0.77	0.8	0.5	0.62	0.7	0.3	0.34	0.4	0.6	0.72	0.8	0.5	0.55	0.6	0.5	0.55	0.6
	Reviewer	0.9	0.9	0.9	0.8	0.8	0.8	0.7	0.7	0.7	0.7	0.7	0.7	0.6	0.6	0.6	0.7	0.7	0.7	0.8	0.8	0.8
	Reviewer	0.4	0.7	0.9	0.3	0.55	0.8	0.2	0.365	0.75	0.2	0.365	0.75	0.5	0.78	0.9	0.3	0.39	0.6	0.7	0.925	0.95
P10	Reviewer	0.8	0.96	1	0.2	0.34	0.4	0.6	0.78	0.9	0.5	0.68	0.8	0.1	0.16	0.4	0.6	0.72	0.8	0.5	0.64	0.7
	Reviewer	0.8	0.88	0.9	0.5	0.64	0.7	0.4	0.61	0.7	0.4	0.5	0.6	0.6	0.74	0.8	0.6	0.87	0.9	0.6	0.76	0.8
	Reviewer	0.8	0.98	1	0.6	0.92	1	0.6	0.88	1	0.8	0.98	1	0.6	0.74	0.8	0.8	0.96	1	0.8	0.98	1
P11	Reviewer	0.6	0.74	0.8	0.6	0.705	0.75	0.5	0.62	0.7	0.7	0.77	0.8	0.6	0.74	0.8	0.6	0.705	0.75	0.7	0.78	0.8
	Reviewer	0.7	0.88	0.9	0.75	0.87	0.9	0.5	0.7	0.75	0.7	0.86	0.9	0.7	0.82	0.85	0.6	0.87	0.9	0.6	0.8	0.85
	Reviewer	0.6	0.76	0.8	0.6	0.74	0.8	0.2	0.45	0.7	0.4	0.61	0.7	0.6	0.84	0.9	0.4	0.52	0.6	0.4	0.5	0.6
	Reviewer	0.98	0.98	0.98	0.7	0.985	1	0.75	0.75	0.75	0.8	0.885	0.9	0.8	0.935	0.95	0.8	0.92	0.95	0.9	1	1
P12	Reviewer	0.6	0.845	0.95	0	0.05	0.1	0.3	0.6	0.8	0.7	0.86	0.9	0.1	0.25	0.4	0.4	0.58	0.7	0	0.16	0.2
	Reviewer	0.7	0.88	0.9	0.7	0.86	0.9	0.5	0.74	0.8	0.8	0.89	0.9	0.7	0.76	0.8	0.7	0.86	0.9	0.7	0.86	0.9
	Reviewer	0.7	0.86	0.9	0.6	0.74	0.8	0.4	0.5	0.6	0.9	0.99	1	0.4	0.52	0.6	0.6	0.74	0.8	0.8	0.94	1
	Reviewer	0.88	0.9952	1	0.88	0.972	0.98	0.88	0.975	0.98	0.8	0.885	0.9	0	0	0	0.9	0.976	0.98	0.9	0.976	0.98
P13	Reviewer	0.7	0.86	0.9	0.5	0.71	0.8	0.7	0.86	0.9	0.5	0.74	0.8	0.2	0.3	0.4	0.7	0.88	0.9	0.1	0.35	0.6
	Reviewer	0.6	0.81	0.9	0.6	0.81	0.9	0.5	0.71	0.8	0.8	0.98	1	0.4	0.55	0.7	0.5	0.68	0.8	0.6	0.81	0.9
P14	Reviewer	0.6	0.67	0.7	0.7	0.77	0.8	0.6	0.74	0.8	0.6	0.76	0.8	0.7	0.78	0.8	0.65	0.79	0.85	0.7	0.88	0.9
	Reviewer	0.75	0.83	0.85	0.6	0.74	0.8	0.05	0.185	0.5	0.45	0.525	0.6	0.5	0.675	0.75	0.4	0.8	0.9	0.5	0.66	0.7
	Reviewer	0.6	0.74	0.8	0.6	0.69	0.75	0.5	0.65	0.75	0.65	0.79	0.85	0.5	0.62	0.7	0.5	0.65	0.75	0.4	0.48	0.6
	Reviewer	0.6	0.72	0.8	0.55	0.64	0.7	0.6	0.74	0.8	0.7	0.77	0.8	0.55	0.61	0.65	0.7	0.82	0.85	0.65	0.72	0.75
	Reviewer	0.5	0.74	0.9	0.5	0.6	0.7	0.6	0.74	0.8	0.6	0.74	0.8	0.6	0.72	0.8	0.6	0.76	0.8	0.7	0.78	0.8
P15	Reviewer	0.5	0.675	0.75	0.4	0.52	0.6	0.4	0.55	0.65	0.6	0.74	0.8	0.7	0.78	0.8	0.6	0.72	0.75	0.5	0.64	0.7
	Reviewer	0.5	0.62	0.7	0.3	0.425	0.55	0.05	0.23	0.5	0.3	0.38	0.5	0.45	0.525	0.6	0.45	0.5	0.55	0.3	0.36	0.45
	Reviewer	0.4	0.52	0.6	0.4	0.52	0.6	0.4	0.44	0.5	0.7	0.86	0.9	0.4	0.5	0.6	0.6	0.67	0.7	0.5	0.675	0.75
	Reviewer	0.55	0.61	0.65	0.5	0.59	0.65	0.6	0.67	0.7	0.6	0.67	0.7	0.45	0.51	0.55	0.6	0.67	0.7	0.6	0.67	0.7
	Reviewer	0.6	0.6	0.6	0.4	0.4	0.4	0.25	0.25	0.25	0.5	0.5	0.5	0.4	0.4	0.4	0.25	0.25	0.25	0.4	0.4	0.4
P16	Reviewer	0.6	0.66	0.7	0.4	0.68	0.8	0.3	0.6	0.9	0.5	0.71	0.8	0.6	0.84	0.9	0.3	0.5	0.7	0.5	0.68	0.8
	Reviewer	0.3	0.44	0.5	0.3	0.51	0.6	0.4	0.55	0.7	0.4	0.58	0.7	0.2	0.38	0.5	0.4	0.48	0.6	0.2	0.41	0.5
	Reviewer	0.6	0.74	0.8	0.5	0.59	0.65	0.5	0.62	0.7	0.5	0.53	0.6	0.5	0.6	0.7	0.5	0.54	0.6	0.2	0.3	0.4

## Sheet: Raw data_Performance_Final
Project	Reviewer	C1			C2			C3			C4			C5			C6			C7
		Worst case	Most likely	Best case	Worst case	Most likely	Best case	Worst case	Most likely	Best case	Worst case	Most likely	Best case	Worst case	Most likely	Best case	Worst case	Most likely	Best case	Worst case	Most likely	Best case
P1	Reviewer	0.4	0.4	0.7	0.2	0.6	0.6	0.3	0.5	0.6	0.4	0.7	0.8	0.3	0.6	0.6	0.4	0.6	0.6	0.5	0.7	0.8
	Reviewer	0.5	0.6	0.65	0.4	0.45	0.5	0.5	0.6	0.65	0.75	0.8	0.85	0.55	0.6	0.7	0.9	0.9	0.95	0.75	0.8	0.8
	Reviewer	0.7	0.77	0.8	0.4	0.64	0.8	0.6	0.74	0.8	0.7	0.86	0.9	0.6	0.74	0.8	0.8	0.88	0.9	1	1	1
	Reviewer	0.6	0.65	0.8	0.5	0.6	0.85	0.75	0.8	0.85	0.8	0.9	0.95	0.75	0.8	0.85	0.7	0.75	0.8	0.7	0.75	0.9
	Reviewer	0.8	0.976	1	0.5	0.6	0.85	0.65	0.8	1	0.9	0.995	1	0.6	0.88	0.95	0.75	0.975	1	0.7	0.955	1
P2	Reviewer	0.85	0.94	0.95	0.7	0.82	0.85	0.6	0.775	0.85	0.75	0.83	0.85	0.6	0.8	0.85	0.65	0.81	0.85	0.7	0.78	0.8
	Reviewer	0.7	0.8	0.8	0.5	0.75	0.8	0.4	0.6	0.7	0.7	0.8	0.85	0.7	0.8	0.85	0.8	0.8	0.85	0.8	0.8	0.85
	Reviewer	0.6	0.8	0.8	0.6	0.8	0.8	0.1	0.5	0.7	0.4	0.6	0.8	0.4	0.6	0.65	0.4	0.5	0.7	0.6	0.8	0.9
	Reviewer	0.8	0.8	0.9	0.8	0.85	0.95	0.7	0.8	0.85	0.7	0.7	0.85	0.85	0.85	0.95	0.8	0.85	0.95	0.85	0.85	0.95
	Reviewer	0.5	0.8	0.9	0.5	0.7	0.8	0.5	0.6	0.8	0.7	0.7	0.9	0.3	0.7	0.9	0.6	0.8	0.9	0.7	0.8	0.9
	Reviewer	0.4	0.5	0.6	0.7	0.8	0.85	0.3	0.45	0.7	0.5	0.75	0.8	0.6	0.7	0.8	0.6	0.75	0.8	0.7	0.8	0.9
	Reviewer	0.7	0.9	0.95	0.8	0.9	0.98	0.3	0.45	0.7	0.4	0.6	0.8	0.7	0.85	0.9	0.6	0.75	0.9	0.7	0.8	0.85
P3	Reviewer	0.65	0.81	0.85	0.6	0.67	0.7	0.4	0.58	0.7	0.7	0.79	0.8	0.6	0.775	0.85	0.4	0.52	0.6	0.6	0.67	0.7
	Reviewer	0.7	0.75	0.8	0.4	0.6	0.7	0.55	0.75	0.75	0.7	0.8	0.9	0.7	0.8	0.9	0.5	0.7	0.75	0.5	0.6	0.7
	Reviewer	0.5	0.7	0.8	0.6	0.6	0.8	0.1	0.3	0.5	0.4	0.5	0.6	0.2	0.3	0.4	0.2	0.3	0.4	0.2	0.3	0.4
	Reviewer	0.85	0.85	0.95	0.5	0.5	0.7	0.5	0.6	0.75	0.8	0.8	0.9	0.7	0.75	0.85	0.6	0.65	0.7	0.6	0.65	0.7
	Reviewer	0.6	0.6	0.6	0	0.1	0.15	0.5	0.5	0.5	0.6	0.6	0.6	0.4	0.4	0.4	0.3	0.3	0.3	0.8	0.8	0.8
	Reviewer	0.4	0.5	0.6	0.1	0.4	0.6	0.05	0.2	0.4	0.5	0.8	0.85	0.6	0.8	0.9	0	0.15	0.2	0.1	0.5	0.8
	Reviewer	0.5	0.6	0.8	0.2	0.3	0.6	0.3	0.4	0.65	0.5	0.6	0.8	0.6	0.7	0.8	0.5	0.6	0.75	0.3	0.4	0.7
P4	Reviewer	0.8	0.9	0.9	0.7	0.8	0.8	0.8	0.9	0.9	0.65	0.8	0.85	0.7	0.8	0.85	0.6	0.6	0.8	0.8	0.9	0.9
	Reviewer	0.75	0.9	1	0.65	0.7	0.8	0.5	0.6	0.75	0.75	0.8	0.9	0.65	0.7	0.75	0.8	0.9	0.9	0.65	0.8	0.85
	Reviewer	0.9	1	1	0.65	0.7	0.85	0.85	0.9	0.95	0.85	0.9	0.95	0.65	0.7	0.8	0.85	0.9	0.95	0.95	1	1
	Reviewer	0.7	0.8	0.9	0.85	0.9	1	0.7	0.8	0.9	0.8	0.9	0.9	0.65	0.75	0.8	0.7	0.8	0.8	0.8	0.9	0.95
	Reviewer	0.7	0.8	0.8	0.8	0.8	0.8	0.6	0.7	0.8	0.5	0.8	0.9	0.6	0.7	0.9	0.5	0.7	0.9	0.5	0.8	0.9
P5	Reviewer	0.2	0.5	0.6	0.1	0.4	0.5	0.1	0.4	0.5	0.1	0.2	0.5	0.1	0.3	0.3	0.2	0.5	0.6	0.2	0.5	0.6
	Reviewer	0.7	0.8	0.8	0.75	0.85	0.85	0.5	0.75	0.75	0.1	0.4	0.45	0.9	0.9	0.9	0.9	0.9	0.9	0.2	0.5	0.5
	Reviewer	0.7	0.77	0.8	0.7	0.77	0.8	0.5	0.62	0.7	0.3	0.34	0.4	0.4	0.48	0.6	0.4	0.44	0.5	0.5	0.55	0.6
	Reviewer	0.4	0.6	0.65	0.3	0.4	0.45	0.4	0.5	0.5	0.3	0.4	0.5	0.4	0.4	0.8	0.3	0.3	0.5	0.2	0.2	0.6
	Reviewer	0.6	0.88	0.95	0.6	0.84	0.9	0.1	0.1	0.6	0.1	0.185	0.95	0.6	0.8	0.8	0.7	0.925	0.95	0.4	0.5	0.8
P6	Reviewer	0.4	0.6	0.6	0.2	0.4	0.5	0.2	0.4	0.4	0.2	0.2	0.4	0.2	0.2	0.4	0.2	0.2	0.4	0.2	0.2	0.4
	Reviewer	0.95	1	1	0.8	0.8	0.8	0.25	0.4	0.55	0.45	0.5	0.55	0.7	0.8	0.8	0.1	0.25	0.25	0.25	0.3	0.35
	Reviewer	0.7	0.77	0.8	0.7	0.77	0.8	0.4	0.58	0.7	0.3	0.46	0.7	0.6	0.72	0.8	0.5	0.55	0.6	0.5	0.55	0.6
	Reviewer	0.8	0.8	0.95	0.4	0.5	0.6	0.4	0.6	0.7	0.3	0.4	0.6	0.4	0.5	0.6	0.2	0.3	0.35	0.4	0.4	0.5
	Reviewer	0.4	0.61	0.75	0.1	0.46	0.7	0.1	0.14	0.3	0	0.05	0.5	0.1	0.12	0.3	0.4	0.64	0.8	0.1	0.58	0.9
P7	Reviewer	0.8	0.9	0.9	0.6	0.8	0.85	0.6	0.6	0.7	0.5	0.7	0.75	0.8	0.9	1	0.5	0.7	0.8	0.6	0.7	0.8
	Reviewer	0.6	0.85	0.9	0.75	0.9	1	0.3	0.6	0.9	0.5	0.8	0.9	0.7	0.95	0.95	0.6	0.8	0.9	0.4	0.7	0.8
	Reviewer	0.8	0.8	0.95	0.8	0.9	0.95	0.6	0.7	0.8	0.8	0.85	0.95	0.9	0.95	1	0.7	0.8	0.9	0.8	0.9	0.95
	Reviewer	0.4	0.6	0.7	0.2	0.6	0.8	0.2	0.6	0.8	0.2	0.5	0.8	0.4	0.6	0.8	0.2	0.6	0.8	0.4	0.6	0.7
	Reviewer	0.6	0.8	0.9	0.6	0.7	0.8	0.2	0.5	0.7	0.2	0.5	0.6	0.3	0.4	0.6	0.5	0.6	0.7	0.5	0.6	0.7
	Reviewer	0.6	0.7	0.8	0.4	0.6	0.9	0.3	0.5	0.7	0.3	0.5	0.8	0.7	0.9	1	0.5	0.7	0.8	0.5	0.7	0.8
P8	Reviewer	0.9	0.9	0.9	0.4	0.5	0.7	0.6	0.7	0.8	0.8	0.8	0.9	0.3	0.5	0.7	0.5	0.7	0.75	0.6	0.8	0.9
	Reviewer	0.6	0.8	0.95	0.5	0.65	0.9	0.6	0.8	0.9	0.8	0.9	1	0.5	0.65	0.7	0.5	0.6	0.8	0.7	0.9	0.9
	Reviewer	0.8	0.9	0.95	0.7	0.8	0.9	0.6	0.7	0.8	0.85	0.9	0.95	0.2	0.5	0.6	0.3	0.5	0.6	0.4	0.5	0.7
	Reviewer	0.6	0.7	0.8	0.6	0.7	0.8	0.4	0.5	0.6	0.7	0.8	0.9	0.1	0.2	0.3	0.4	0.5	0.6	0.4	0.5	0.6
	Reviewer	0.7	0.8	0.9	0.4	0.6	0.7	0.4	0.6	0.7	0.5	0.7	0.8	0.4	0.5	0.8	0.4	0.6	0.7	0.4	0.6	0.8
	Reviewer	0.8	0.9	1	0.4	0.6	0.8	0.4	0.6	0.9	0.7	0.9	1	0.4	0.6	0.8	0.3	0.5	0.7	0.3	0.5	0.7
P9	Reviewer	0.1	0.5	0.5	0.2	0.5	0.5	0.2	0.2	0.3	0.2	0.5	0.8	0.2	0.4	0.6	0.2	0.4	0.6	0.5	0.6	0.7
	Reviewer	0.7	0.8	0.8	0.6	0.75	0.75	0.5	0.6	0.65	0.5	0.6	0.65	0.45	0.5	0.55	0.45	0.5	0.55	0.5	0.6	0.65
	Reviewer	0.7	0.77	0.8	0.7	0.77	0.8	0.5	0.62	0.7	0.3	0.38	0.5	0.6	0.72	0.8	0.5	0.55	0.6	0.5	0.55	0.6
	Reviewer	0.75	0.8	0.9	0.6	0.75	0.9	0.4	0.7	0.8	0.5	0.6	0.7	0.6	0.6	0.75	0.5	0.6	0.6	0.75	0.8	0.85
	Reviewer	0.4	0.7	0.9	0.3	0.55	0.8	0.2	0.365	0.75	0.2	0.365	0.75	0.2	0.5	0.6	0.3	0.39	0.6	0.7	0.925	0.95
P10	Reviewer	0.8	0.85	1	0	0	0.3	0.5	0.6	0.9	0.7	0.8	0.95	0.2	0.5	0.6	0.6	0.7	0.8	0.5	0.7	0.7
	Reviewer	0.8	0.8	0.9	0.5	0.7	0.7	0.3	0.6	0.7	0.4	0.5	0.6	0.6	0.7	0.8	0.6	0.9	0.9	0.6	0.8	0.8
	Reviewer	0.85	0.9	1	0.3	0.6	0.7	0.4	0.6	0.8	0.7	0.8	0.9	0.6	0.7	0.8	0.7	0.8	0.9	0.7	0.8	0.9
	Reviewer	0.85	0.9	0.95	0.75	0.8	0.9	0.65	0.65	0.8	0.7	0.7	0.9	0	0	0	0.7	0.9	0.9	0.7	0.9	0.9
P11	Reviewer	0.6	0.74	0.8	0.6	0.705	0.75	0.5	0.62	0.7	0.7	0.77	0.8	0.6	0.74	0.8	0.6	0.705	0.75	0.7	0.78	0.8
	Reviewer	0.8	0.85	0.85	0.7	0.9	0.9	0.3	0.7	0.8	0.7	0.8	0.85	0.7	0.8	0.85	0.5	0.6	0.7	0.8	0.8	0.85
	Reviewer	0.6	0.7	0.7	0.5	0.6	0.7	0.2	0.5	0.8	0.5	0.75	0.8	0.3	0.4	0.5	0.3	0.4	0.5	0.6	0.8	0.9
	Reviewer	0.85	0.85	0.95	0.75	0.85	0.9	0.55	0.6	0.65	0.8	0.8	0.9	0.75	0.75	0.85	0.8	0.8	0.95	0.85	0.85	0.95
	Reviewer	0.7	0.7	0.7	0.5	0.5	0.5	0.6	0.6	0.6	0.7	0.7	0.7	0.6	0.6	0.6	0.6	0.6	0.6	0.8	0.8	0.8
	Reviewer	0.45	0.6	0.7	0.5	0.7	0.8	0.3	0.5	0.7	0.5	0.75	0.8	0.5	0.6	0.7	0.3	0.5	0.55	0.7	0.8	0.9
	Reviewer	0.4	0.7	0.75	0.5	0.85	0.9	0.55	0.75	0.9	0.4	0.6	0.8	0.7	0.85	0.9	0.7	0.8	0.85	0.75	0.9	0.95
P12	Reviewer	0.4	0.5	0.95	0	0	0.1	0.2	0.3	0.35	0	0.1	0.6	0.2	0.5	0.7	0.4	0.6	0.7	0.1	0.2	0.4
	Reviewer	0.7	0.9	0.9	0.6	0.7	0.8	0.4	0.6	0.7	0.6	0.7	0.8	0.5	0.6	0.7	0.7	0.8	0.9	0.7	0.8	0.9
	Reviewer	0.7	0.8	0.9	0.2	0.4	0.6	0.4	0.5	0.6	0.1	0.3	0.5	0.4	0.6	0.6	0.5	0.6	0.7	0.3	0.4	0.5
	Reviewer	0.8	0.9	0.9	0.5	0.6	0.7	0.5	0.6	0.7	0.4	0.6	0.6	0	0	0	0.4	0.8	0.8	0.4	0.8	0.8
P13	Reviewer	0.4	0.5	0.8	0.1	0.2	0.25	0.7	0.8	0.9	0.6	0.8	0.9	0.1	0.2	0.5	0.7	0.9	0.9	0.4	0.5	0.7
	Reviewer	0.5	0.7	0.75	0.6	0.6	0.8	0.6	0.6	0.8	0.5	0.6	0.75	0.4	0.6	0.65	0.5	0.6	0.6	0.4	0.6	0.7
	Reviewer	0.5	0.7	0.9	0.5	0.6	0.7	0.4	0.6	0.7	0.8	0.9	1	0.4	0.5	0.7	0.5	0.6	0.8	0.6	0.7	0.8
	Reviewer	0.8	0.8	0.9	0.7	0.8	0.85	0.7	0.8	0.85	0.7	0.9	0.9	0	0	0	0.6	0.8	0.8	0.5	0.7	0.8
P14	Reviewer	0.6	0.7	0.7	0.7	0.7	0.8	0.6	0.7	0.8	0.6	0.8	0.8	0.7	0.8	0.8	0.65	0.7	0.85	0.7	0.9	0.9
	Reviewer	0.75	0.8	0.85	0.6	0.7	0.8	0.6	0.7	0.8	0.6	0.7	0.8	0.5	0.7	0.75	0.4	0.8	0.9	0.5	0.7	0.8
	Reviewer	0.6	0.7	0.8	0.6	0.7	0.75	0.6	0.7	0.75	0.7	0.8	0.85	0.7	0.8	0.9	0.65	0.7	0.85	0.5	0.6	0.8
	Reviewer	0.6	0.6	0.8	0.55	0.6	0.7	0.6	0.7	0.8	0.7	0.7	0.8	0.55	0.6	0.65	0.7	0.8	0.85	0.65	0.7	0.75
	Reviewer	0.5	0.6	0.9	0.5	0.5	0.7	0.4	0.5	0.6	0.6	0.7	0.8	0.6	0.6	0.8	0.6	0.8	0.8	0.7	0.8	0.8
P15	Reviewer	0.5	0.7	0.75	0.4	0.6	0.6	0.4	0.6	0.65	0.6	0.7	0.8	0.4	0.5	0.6	0.4	0.6	0.6	0.5	0.7	0.7
	Reviewer	0.3	0.5	0.5	0.3	0.5	0.55	0.05	0.4	0.55	0.3	0.4	0.5	0.4	0.5	0.6	0.45	0.5	0.55	0.3	0.4	0.45
	Reviewer	0.4	0.5	0.6	0.4	0.5	0.6	0.3	0.4	0.5	0.65	0.7	0.85	0.3	0.4	0.5	0.4	0.5	0.6	0.5	0.6	0.75
	Reviewer	0.5	0.6	0.6	0.5	0.6	0.65	0.5	0.6	0.6	0.4	0.5	0.5	0.45	0.5	0.55	0.5	0.6	0.6	0.5	0.6	0.6
	Reviewer	0.4	0.5	0.6	0.4	0.4	0.4	0.25	0.25	0.25	0.4	0.5	0.6	0.3	0.4	0.5	0.25	0.25	0.25	0.4	0.4	0.4
P16	Reviewer	0.3	0.315	0.6	0.4	0.42	0.8	0.3	0.32	0.7	0.2	0.216	0.6	0.1	0.109	0.4	0.3	0.315	0.6	0.4	0.41	0.6
	Reviewer	0.1	0.112	0.5	0.1	0.124	0.7	0.2	0.215	0.7	0.5	0.518	0.8	0.1	0.116	0.5	0.1	0.106	0.4	0.1	0.11	0.6
	Reviewer	0.2	0.215	0.5	0.4	0.418	0.7	0.5	0.518	0.8	0.3	0.308	0.5	0.5	0.505	0.6	0.3	0.306	0.5	0.3	0.306	0.5
	Reviewer	0	0.005	0.5	0.1	0.142	0.8	0.2	0.216	0.6	0.1	0.124	0.7	0.1	0.109	0.4	0.1	0.125	0.6	0.1	0.115	0.6
	Reviewer	0.1	0.2	0.4	0.35	0.6	0.75	0.2	0.3	0.5	0.6	0.7	0.9	0.3	0.4	0.6	0.1	0.2	0.4	0.2	0.3	0.5
	Reviewer	0	0.2	0.4	0	0.3	0.6	0	0.2	0.6	0	0.5	1	0	0.1	0.4	0.1	0.3	0.6	0	0.2	0.6

## Sheet: Raw data_Project budgets
	Project	Total Budget (US$M)
	P1	38.7636
	P2	43.4084
	P3	22.3276
	P4	21.0279
	P5	19.0831
	P6	22.0737
	P7	5.56917
	P8	36.281
	P9	23.8058
	P10	15.372
	P11	65.0188
	P12	7.92093
	P13	22.3802
	P14	9.18314
	P15	17.3604
	P16	20.2979

## Sheet: Raw data_Preferences
					Portfolio alternatives
Respondent	Survey	Choice set	Choice	Response	Platform Type 1 (RNA)	Platform Type 2 (Viral Vector)	Platform Type 3 (DNA)	Platform Type 4 (Protein)	Platform Type 5 (gene-encoded mAb)
34619209	1	1	1	0	0	0.6	0.28	0.2	0.06
34619209	1	1	2	1	0.6	0	0.56	0.4	0.12
34619209	1	1	3	0	0.3	0.6	0	0	0.12
34619209	1	2	1	0	0.3	0	0	0	0.06
34619209	1	2	2	0	0	0.3	0.56	0.2	0
34619209	1	2	3	1	0.6	0	0.28	0.4	0.12
34619209	1	3	1	0	0	0.3	0.56	0.4	0.06
34619209	1	3	2	1	0.6	0	0.28	0	0.12
34619209	1	3	3	0	0.3	0.6	0	0.2	0.06
34619209	1	4	1	1	0	0	0.56	0.2	0.12
34619209	1	4	2	0	0.6	0.3	0.28	0	0
34619209	1	4	3	0	0.3	0.6	0	0.4	0.06
34619209	1	5	1	0	0	0.3	0.28	0.2	0.06
34619209	1	5	2	0	0.3	0.6	0	0	0
34619209	1	5	3	1	0.3	0	0.56	0.4	0.06
34619209	1	6	1	0	0.6	0.6	0	0.4	0
34619209	1	6	2	0	0	0.3	0	0.2	0.06
34619209	1	6	3	1	0.3	0	0.28	0	0
34619209	1	7	1	0	0.3	0.3	0	0.2	0
34619209	1	7	2	1	0	0	0.28	0.4	0.12
34619209	1	7	3	0	0.6	0	0.28	0	0.06
34619209	1	8	1	1	0.6	0.3	0.28	0.2	0.06
34619209	1	8	2	0	0	0	0	0	0.12
34619209	1	8	3	0	0.3	0.6	0.56	0	0
34619209	1	9	1	0	0	0.6	0.28	0.2	0.12
34619209	1	9	2	1	0.6	0.3	0	0.4	0
34619209	1	9	3	0	0.3	0	0.56	0	0.06
34619209	1	10	1	0	0	0.6	0.28	0.4	0.06
34619209	1	10	2	0	0.3	0.3	0.56	0	0.12
34619209	1	10	3	1	0.6	0	0	0.2	0
34619209	1	11	1	0	0	0.3	0.28	0	0.06
34619209	1	11	2	1	0.3	0	0	0.2	0.12
34619209	1	11	3	0	0.6	0	0	0	0
34619209	1	12	1	1	0.6	0.6	0.56	0.2	0.06
34619209	1	12	2	0	0.3	0.3	0	0.4	0.06
34619209	1	12	3	0	0	0	0.28	0.4	0
34619209	1	13	1	0	0	0.3	0.28	0	0.12
34619209	1	13	2	0	0.3	0	0	0.2	0.06
34619209	1	13	3	1	0	0.6	0.28	0	0
34619209	1	14	1	1	0.6	0	0.28	0.2	0
34619209	1	14	2	0	0	0.3	0.28	0.4	0.06
34619209	1	14	3	0	0.3	0.6	0	0	0.12
34619209	1	15	1	0	0.6	0.6	0	0	0.06
34619209	1	15	2	1	0.3	0.3	0.56	0.2	0.12
34619209	1	15	3	0	0	0	0.28	0.4	0
34619209	1	16	1	0	0	0.6	0.56	0.2	0
34619209	1	16	2	0	0.3	0	0.28	0.2	0.12
34619209	1	16	3	1	0.6	0.3	0	0	0.06
34619602	1	1	1	1	0	0.6	0.28	0.2	0.06
34619602	1	1	2	0	0.6	0	0.56	0.4	0.12
34619602	1	1	3	0	0.3	0.6	0	0	0.12
34619602	1	2	1	0	0.3	0	0	0	0.06
34619602	1	2	2	0	0	0.3	0.56	0.2	0
34619602	1	2	3	1	0.6	0	0.28	0.4	0.12
34619602	1	3	1	0	0	0.3	0.56	0.4	0.06
34619602	1	3	2	0	0.6	0	0.28	0	0.12
34619602	1	3	3	1	0.3	0.6	0	0.2	0.06
34619602	1	4	1	0	0	0	0.56	0.2	0.12
34619602	1	4	2	0	0.6	0.3	0.28	0	0
34619602	1	4	3	1	0.3	0.6	0	0.4	0.06
34619602	1	5	1	1	0	0.3	0.28	0.2	0.06
34619602	1	5	2	0	0.3	0.6	0	0	0
34619602	1	5	3	0	0.3	0	0.56	0.4	0.06
34619602	1	6	1	0	0.6	0.6	0	0.4	0
34619602	1	6	2	1	0	0.3	0	0.2	0.06
34619602	1	6	3	0	0.3	0	0.28	0	0
34619602	1	7	1	1	0.3	0.3	0	0.2	0
34619602	1	7	2	0	0	0	0.28	0.4	0.12
34619602	1	7	3	0	0.6	0	0.28	0	0.06
34619602	1	8	1	1	0.6	0.3	0.28	0.2	0.06
34619602	1	8	2	0	0	0	0	0	0.12
34619602	1	8	3	0	0.3	0.6	0.56	0	0
34619602	1	9	1	0	0	0.6	0.28	0.2	0.12
34619602	1	9	2	1	0.6	0.3	0	0.4	0
34619602	1	9	3	0	0.3	0	0.56	0	0.06
34619602	1	10	1	1	0	0.6	0.28	0.4	0.06
34619602	1	10	2	0	0.3	0.3	0.56	0	0.12
34619602	1	10	3	0	0.6	0	0	0.2	0
34619602	1	11	1	1	0	0.3	0.28	0	0.06
34619602	1	11	2	0	0.3	0	0	0.2	0.12
34619602	1	11	3	0	0.6	0	0	0	0
34619602	1	12	1	0	0.6	0.6	0.56	0.2	0.06
34619602	1	12	2	1	0.3	0.3	0	0.4	0.06
34619602	1	12	3	0	0	0	0.28	0.4	0
34619602	1	13	1	0	0	0.3	0.28	0	0.12
34619602	1	13	2	0	0.3	0	0	0.2	0.06
34619602	1	13	3	1	0	0.6	0.28	0	0
34619602	1	14	1	0	0.6	0	0.28	0.2	0
34619602	1	14	2	1	0	0.3	0.28	0.4	0.06
34619602	1	14	3	0	0.3	0.6	0	0	0.12
34619602	1	15	1	0	0.6	0.6	0	0	0.06
34619602	1	15	2	1	0.3	0.3	0.56	0.2	0.12
34619602	1	15	3	0	0	0	0.28	0.4	0
34619602	1	16	1	1	0	0.6	0.56	0.2	0
34619602	1	16	2	0	0.3	0	0.28	0.2	0.12
34619602	1	16	3	0	0.6	0.3	0	0	0.06
34655911	1	1	1	1	0	0.6	0.28	0.2	0.06
34655911	1	1	2	0	0.6	0	0.56	0.4	0.12
34655911	1	1	3	0	0.3	0.6	0	0	0.12
34655911	1	2	1	0	0.3	0	0	0	0.06
34655911	1	2	2	1	0	0.3	0.56	0.2	0
34655911	1	2	3	0	0.6	0	0.28	0.4	0.12
34655911	1	3	1	0	0	0.3	0.56	0.4	0.06
34655911	1	3	2	0	0.6	0	0.28	0	0.12
34655911	1	3	3	1	0.3	0.6	0	0.2	0.06
34655911	1	4	1	0	0	0	0.56	0.2	0.12
34655911	1	4	2	0	0.6	0.3	0.28	0	0
34655911	1	4	3	1	0.3	0.6	0	0.4	0.06
34655911	1	5	1	0	0	0.3	0.28	0.2	0.06
34655911	1	5	2	1	0.3	0.6	0	0	0
34655911	1	5	3	0	0.3	0	0.56	0.4	0.06
34655911	1	6	1	0	0.6	0.6	0	0.4	0
34655911	1	6	2	1	0	0.3	0	0.2	0.06
34655911	1	6	3	0	0.3	0	0.28	0	0
34655911	1	7	1	1	0.3	0.3	0	0.2	0
34655911	1	7	2	0	0	0	0.28	0.4	0.12
34655911	1	7	3	0	0.6	0	0.28	0	0.06
34655911	1	8	1	1	0.6	0.3	0.28	0.2	0.06
34655911	1	8	2	0	0	0	0	0	0.12
34655911	1	8	3	0	0.3	0.6	0.56	0	0
34655911	1	9	1	1	0	0.6	0.28	0.2	0.12
34655911	1	9	2	0	0.6	0.3	0	0.4	0
34655911	1	9	3	0	0.3	0	0.56	0	0.06
34655911	1	10	1	1	0	0.6	0.28	0.4	0.06
34655911	1	10	2	0	0.3	0.3	0.56	0	0.12
34655911	1	10	3	0	0.6	0	0	0.2	0
34655911	1	11	1	1	0	0.3	0.28	0	0.06
34655911	1	11	2	0	0.3	0	0	0.2	0.12
34655911	1	11	3	0	0.6	0	0	0	0
34655911	1	12	1	0	0.6	0.6	0.56	0.2	0.06
34655911	1	12	2	1	0.3	0.3	0	0.4	0.06
34655911	1	12	3	0	0	0	0.28	0.4	0
34655911	1	13	1	0	0	0.3	0.28	0	0.12
34655911	1	13	2	1	0.3	0	0	0.2	0.06
34655911	1	13	3	0	0	0.6	0.28	0	0
34655911	1	14	1	0	0.6	0	0.28	0.2	0
34655911	1	14	2	0	0	0.3	0.28	0.4	0.06
34655911	1	14	3	1	0.3	0.6	0	0	0.12
34655911	1	15	1	0	0.6	0.6	0	0	0.06
34655911	1	15	2	0	0.3	0.3	0.56	0.2	0.12
34655911	1	15	3	1	0	0	0.28	0.4	0
34655911	1	16	1	0	0	0.6	0.56	0.2	0
34655911	1	16	2	0	0.3	0	0.28	0.2	0.12
34655911	1	16	3	1	0.6	0.3	0	0	0.06
34663998	1	1	1	0	0	0.6	0.28	0.2	0.06
34663998	1	1	2	0	0.6	0	0.56	0.4	0.12
34663998	1	1	3	1	0.3	0.6	0	0	0.12
34663998	1	2	1	0	0.3	0	0	0	0.06
34663998	1	2	2	1	0	0.3	0.56	0.2	0
34663998	1	2	3	0	0.6	0	0.28	0.4	0.12
34663998	1	3	1	0	0	0.3	0.56	0.4	0.06
34663998	1	3	2	0	0.6	0	0.28	0	0.12
34663998	1	3	3	1	0.3	0.6	0	0.2	0.06
34663998	1	4	1	0	0	0	0.56	0.2	0.12
34663998	1	4	2	0	0.6	0.3	0.28	0	0
34663998	1	4	3	1	0.3	0.6	0	0.4	0.06
34663998	1	5	1	0	0	0.3	0.28	0.2	0.06
34663998	1	5	2	1	0.3	0.6	0	0	0
34663998	1	5	3	0	0.3	0	0.56	0.4	0.06
34663998	1	6	1	1	0.6	0.6	0	0.4	0
34663998	1	6	2	0	0	0.3	0	0.2	0.06
34663998	1	6	3	0	0.3	0	0.28	0	0
34663998	1	7	1	1	0.3	0.3	0	0.2	0
34663998	1	7	2	0	0	0	0.28	0.4	0.12
34663998	1	7	3	0	0.6	0	0.28	0	0.06
34663998	1	8	1	1	0.6	0.3	0.28	0.2	0.06
34663998	1	8	2	0	0	0	0	0	0.12
34663998	1	8	3	0	0.3	0.6	0.56	0	0
34663998	1	9	1	1	0	0.6	0.28	0.2	0.12
34663998	1	9	2	0	0.6	0.3	0	0.4	0
34663998	1	9	3	0	0.3	0	0.56	0	0.06
34663998	1	10	1	0	0	0.6	0.28	0.4	0.06
34663998	1	10	2	1	0.3	0.3	0.56	0	0.12
34663998	1	10	3	0	0.6	0	0	0.2	0
34663998	1	11	1	1	0	0.3	0.28	0	0.06
34663998	1	11	2	0	0.3	0	0	0.2	0.12
34663998	1	11	3	0	0.6	0	0	0	0
34663998	1	12	1	1	0.6	0.6	0.56	0.2	0.06
34663998	1	12	2	0	0.3	0.3	0	0.4	0.06
34663998	1	12	3	0	0	0	0.28	0.4	0
34663998	1	13	1	1	0	0.3	0.28	0	0.12
34663998	1	13	2	0	0.3	0	0	0.2	0.06
34663998	1	13	3	0	0	0.6	0.28	0	0
34663998	1	14	1	0	0.6	0	0.28	0.2	0
34663998	1	14	2	0	0	0.3	0.28	0.4	0.06
34663998	1	14	3	1	0.3	0.6	0	0	0.12
34663998	1	15	1	0	0.6	0.6	0	0	0.06
34663998	1	15	2	1	0.3	0.3	0.56	0.2	0.12
34663998	1	15	3	0	0	0	0.28	0.4	0
34663998	1	16	1	0	0	0.6	0.56	0.2	0
34663998	1	16	2	0	0.3	0	0.28	0.2	0.12
34663998	1	16	3	1	0.6	0.3	0	0	0.06
34711829	1	1	1	0	0	0.6	0.28	0.2	0.06
34711829	1	1	2	0	0.6	0	0.56	0.4	0.12
34711829	1	1	3	1	0.3	0.6	0	0	0.12
34711829	1	2	1	0	0.3	0	0	0	0.06
34711829	1	2	2	0	0	0.3	0.56	0.2	0
34711829	1	2	3	1	0.6	0	0.28	0.4	0.12
34711829	1	3	1	0	0	0.3	0.56	0.4	0.06
34711829	1	3	2	0	0.6	0	0.28	0	0.12
34711829	1	3	3	1	0.3	0.6	0	0.2	0.06
34711829	1	4	1	0	0	0	0.56	0.2	0.12
34711829	1	4	2	0	0.6	0.3	0.28	0	0
34711829	1	4	3	1	0.3	0.6	0	0.4	0.06
34711829	1	5	1	0	0	0.3	0.28	0.2	0.06
34711829	1	5	2	1	0.3	0.6	0	0	0
34711829	1	5	3	0	0.3	0	0.56	0.4	0.06
34711829	1	6	1	1	0.6	0.6	0	0.4	0
34711829	1	6	2	0	0	0.3	0	0.2	0.06
34711829	1	6	3	0	0.3	0	0.28	0	0
34711829	1	7	1	0	0.3	0.3	0	0.2	0
34711829	1	7	2	0	0	0	0.28	0.4	0.12
34711829	1	7	3	1	0.6	0	0.28	0	0.06
34711829	1	8	1	0	0.6	0.3	0.28	0.2	0.06
34711829	1	8	2	0	0	0	0	0	0.12
34711829	1	8	3	1	0.3	0.6	0.56	0	0
34711829	1	9	1	1	0	0.6	0.28	0.2	0.12
34711829	1	9	2	0	0.6	0.3	0	0.4	0
34711829	1	9	3	0	0.3	0	0.56	0	0.06
34711829	1	10	1	1	0	0.6	0.28	0.4	0.06
34711829	1	10	2	0	0.3	0.3	0.56	0	0.12
34711829	1	10	3	0	0.6	0	0	0.2	0
34711829	1	11	1	1	0	0.3	0.28	0	0.06
34711829	1	11	2	0	0.3	0	0	0.2	0.12
34711829	1	11	3	0	0.6	0	0	0	0
34711829	1	12	1	1	0.6	0.6	0.56	0.2	0.06
34711829	1	12	2	0	0.3	0.3	0	0.4	0.06
34711829	1	12	3	0	0	0	0.28	0.4	0
34711829	1	13	1	0	0	0.3	0.28	0	0.12
34711829	1	13	2	0	0.3	0	0	0.2	0.06
34711829	1	13	3	1	0	0.6	0.28	0	0
34711829	1	14	1	0	0.6	0	0.28	0.2	0
34711829	1	14	2	0	0	0.3	0.28	0.4	0.06
34711829	1	14	3	1	0.3	0.6	0	0	0.12
34711829	1	15	1	1	0.6	0.6	0	0	0.06
34711829	1	15	2	0	0.3	0.3	0.56	0.2	0.12
34711829	1	15	3	0	0	0	0.28	0.4	0
34711829	1	16	1	1	0	0.6	0.56	0.2	0
34711829	1	16	2	0	0.3	0	0.28	0.2	0.12
34711829	1	16	3	0	0.6	0.3	0	0	0.06
34786030	1	1	1	0	0	0.6	0.28	0.2	0.06
34786030	1	1	2	1	0.6	0	0.56	0.4	0.12
34786030	1	1	3	0	0.3	0.6	0	0	0.12
34786030	1	2	1	0	0.3	0	0	0	0.06
34786030	1	2	2	0	0	0.3	0.56	0.2	0
34786030	1	2	3	1	0.6	0	0.28	0.4	0.12
34786030	1	3	1	0	0	0.3	0.56	0.4	0.06
34786030	1	3	2	0	0.6	0	0.28	0	0.12
34786030	1	3	3	1	0.3	0.6	0	0.2	0.06
34786030	1	4	1	0	0	0	0.56	0.2	0.12
34786030	1	4	2	0	0.6	0.3	0.28	0	0
34786030	1	4	3	1	0.3	0.6	0	0.4	0.06
34786030	1	5	1	0	0	0.3	0.28	0.2	0.06
34786030	1	5	2	0	0.3	0.6	0	0	0
34786030	1	5	3	1	0.3	0	0.56	0.4	0.06
34786030	1	6	1	1	0.6	0.6	0	0.4	0
34786030	1	6	2	0	0	0.3	0	0.2	0.06
34786030	1	6	3	0	0.3	0	0.28	0	0
34786030	1	7	1	1	0.3	0.3	0	0.2	0
34786030	1	7	2	0	0	0	0.28	0.4	0.12
34786030	1	7	3	0	0.6	0	0.28	0	0.06
34786030	1	8	1	1	0.6	0.3	0.28	0.2	0.06
34786030	1	8	2	0	0	0	0	0	0.12
34786030	1	8	3	0	0.3	0.6	0.56	0	0
34786030	1	9	1	0	0	0.6	0.28	0.2	0.12
34786030	1	9	2	1	0.6	0.3	0	0.4	0
34786030	1	9	3	0	0.3	0	0.56	0	0.06
34786030	1	10	1	0	0	0.6	0.28	0.4	0.06
34786030	1	10	2	0	0.3	0.3	0.56	0	0.12
34786030	1	10	3	1	0.6	0	0	0.2	0
34786030	1	11	1	0	0	0.3	0.28	0	0.06
34786030	1	11	2	1	0.3	0	0	0.2	0.12
34786030	1	11	3	0	0.6	0	0	0	0
34786030	1	12	1	0	0.6	0.6	0.56	0.2	0.06
34786030	1	12	2	1	0.3	0.3	0	0.4	0.06
34786030	1	12	3	0	0	0	0.28	0.4	0
34786030	1	13	1	0	0	0.3	0.28	0	0.12
34786030	1	13	2	1	0.3	0	0	0.2	0.06
34786030	1	13	3	0	0	0.6	0.28	0	0
34786030	1	14	1	0	0.6	0	0.28	0.2	0
34786030	1	14	2	0	0	0.3	0.28	0.4	0.06
34786030	1	14	3	1	0.3	0.6	0	0	0.12
34786030	1	15	1	0	0.6	0.6	0	0	0.06
34786030	1	15	2	1	0.3	0.3	0.56	0.2	0.12
34786030	1	15	3	0	0	0	0.28	0.4	0
34786030	1	16	1	0	0	0.6	0.56	0.2	0
34786030	1	16	2	1	0.3	0	0.28	0.2	0.12
34786030	1	16	3	0	0.6	0.3	0	0	0.06
34914071	1	1	1	0	0	0.6	0.28	0.2	0.06
34914071	1	1	2	0	0.6	0	0.56	0.4	0.12
34914071	1	1	3	1	0.3	0.6	0	0	0.12
34914071	1	2	1	0	0.3	0	0	0	0.06
34914071	1	2	2	1	0	0.3	0.56	0.2	0
34914071	1	2	3	0	0.6	0	0.28	0.4	0.12
34914071	1	3	1	0	0	0.3	0.56	0.4	0.06
34914071	1	3	2	0	0.6	0	0.28	0	0.12
34914071	1	3	3	1	0.3	0.6	0	0.2	0.06
34914071	1	4	1	0	0	0	0.56	0.2	0.12
34914071	1	4	2	0	0.6	0.3	0.28	0	0
34914071	1	4	3	1	0.3	0.6	0	0.4	0.06
34914071	1	5	1	0	0	0.3	0.28	0.2	0.06
34914071	1	5	2	1	0.3	0.6	0	0	0
34914071	1	5	3	0	0.3	0	0.56	0.4	0.06
34914071	1	6	1	0	0.6	0.6	0	0.4	0
34914071	1	6	2	1	0	0.3	0	0.2	0.06
34914071	1	6	3	0	0.3	0	0.28	0	0
34914071	1	7	1	1	0.3	0.3	0	0.2	0
34914071	1	7	2	0	0	0	0.28	0.4	0.12
34914071	1	7	3	0	0.6	0	0.28	0	0.06
34914071	1	8	1	1	0.6	0.3	0.28	0.2	0.06
34914071	1	8	2	0	0	0	0	0	0.12
34914071	1	8	3	0	0.3	0.6	0.56	0	0
34914071	1	9	1	0	0	0.6	0.28	0.2	0.12
34914071	1	9	2	1	0.6	0.3	0	0.4	0
34914071	1	9	3	0	0.3	0	0.56	0	0.06
34914071	1	10	1	1	0	0.6	0.28	0.4	0.06
34914071	1	10	2	0	0.3	0.3	0.56	0	0.12
34914071	1	10	3	0	0.6	0	0	0.2	0
34914071	1	11	1	1	0	0.3	0.28	0	0.06
34914071	1	11	2	0	0.3	0	0	0.2	0.12
34914071	1	11	3	0	0.6	0	0	0	0
34914071	1	12	1	0	0.6	0.6	0.56	0.2	0.06
34914071	1	12	2	1	0.3	0.3	0	0.4	0.06
34914071	1	12	3	0	0	0	0.28	0.4	0
34914071	1	13	1	1	0	0.3	0.28	0	0.12
34914071	1	13	2	0	0.3	0	0	0.2	0.06
34914071	1	13	3	0	0	0.6	0.28	0	0
34914071	1	14	1	0	0.6	0	0.28	0.2	0
34914071	1	14	2	0	0	0.3	0.28	0.4	0.06
34914071	1	14	3	1	0.3	0.6	0	0	0.12
34914071	1	15	1	1	0.6	0.6	0	0	0.06
34914071	1	15	2	0	0.3	0.3	0.56	0.2	0.12
34914071	1	15	3	0	0	0	0.28	0.4	0
34914071	1	16	1	0	0	0.6	0.56	0.2	0
34914071	1	16	2	0	0.3	0	0.28	0.2	0.12
34914071	1	16	3	1	0.6	0.3	0	0	0.06
34926630	1	1	1	1	0	0.6	0.28	0.2	0.06
34926630	1	1	2	0	0.6	0	0.56	0.4	0.12
34926630	1	1	3	0	0.3	0.6	0	0	0.12
34926630	1	2	1	0	0.3	0	0	0	0.06
34926630	1	2	2	1	0	0.3	0.56	0.2	0
34926630	1	2	3	0	0.6	0	0.28	0.4	0.12
34926630	1	3	1	1	0	0.3	0.56	0.4	0.06
34926630	1	3	2	0	0.6	0	0.28	0	0.12
34926630	1	3	3	0	0.3	0.6	0	0.2	0.06
34926630	1	4	1	0	0	0	0.56	0.2	0.12
34926630	1	4	2	1	0.6	0.3	0.28	0	0
34926630	1	4	3	0	0.3	0.6	0	0.4	0.06
34926630	1	5	1	1	0	0.3	0.28	0.2	0.06
34926630	1	5	2	0	0.3	0.6	0	0	0
34926630	1	5	3	0	0.3	0	0.56	0.4	0.06
34926630	1	6	1	0	0.6	0.6	0	0.4	0
34926630	1	6	2	0	0	0.3	0	0.2	0.06
34926630	1	6	3	1	0.3	0	0.28	0	0
34926630	1	7	1	0	0.3	0.3	0	0.2	0
34926630	1	7	2	0	0	0	0.28	0.4	0.12
34926630	1	7	3	1	0.6	0	0.28	0	0.06
34926630	1	8	1	0	0.6	0.3	0.28	0.2	0.06
34926630	1	8	2	0	0	0	0	0	0.12
34926630	1	8	3	1	0.3	0.6	0.56	0	0
34926630	1	9	1	0	0	0.6	0.28	0.2	0.12
34926630	1	9	2	0	0.6	0.3	0	0.4	0
34926630	1	9	3	1	0.3	0	0.56	0	0.06
34926630	1	10	1	1	0	0.6	0.28	0.4	0.06
34926630	1	10	2	0	0.3	0.3	0.56	0	0.12
34926630	1	10	3	0	0.6	0	0	0.2	0
34926630	1	11	1	1	0	0.3	0.28	0	0.06
34926630	1	11	2	0	0.3	0	0	0.2	0.12
34926630	1	11	3	0	0.6	0	0	0	0
34926630	1	12	1	0	0.6	0.6	0.56	0.2	0.06
34926630	1	12	2	0	0.3	0.3	0	0.4	0.06
34926630	1	12	3	1	0	0	0.28	0.4	0
34926630	1	13	1	0	0	0.3	0.28	0	0.12
34926630	1	13	2	0	0.3	0	0	0.2	0.06
34926630	1	13	3	1	0	0.6	0.28	0	0
34926630	1	14	1	0	0.6	0	0.28	0.2	0
34926630	1	14	2	1	0	0.3	0.28	0.4	0.06
34926630	1	14	3	0	0.3	0.6	0	0	0.12
34926630	1	15	1	0	0.6	0.6	0	0	0.06
34926630	1	15	2	0	0.3	0.3	0.56	0.2	0.12
34926630	1	15	3	1	0	0	0.28	0.4	0
34926630	1	16	1	0	0	0.6	0.56	0.2	0
34926630	1	16	2	1	0.3	0	0.28	0.2	0.12
34926630	1	16	3	0	0.6	0.3	0	0	0.06
34946854	1	1	1	0	0	0.6	0.28	0.2	0.06
34946854	1	1	2	0	0.6	0	0.56	0.4	0.12
34946854	1	1	3	1	0.3	0.6	0	0	0.12
34946854	1	2	1	0	0.3	0	0	0	0.06
34946854	1	2	2	1	0	0.3	0.56	0.2	0
34946854	1	2	3	0	0.6	0	0.28	0.4	0.12
34946854	1	3	1	0	0	0.3	0.56	0.4	0.06
34946854	1	3	2	0	0.6	0	0.28	0	0.12
34946854	1	3	3	1	0.3	0.6	0	0.2	0.06
34946854	1	4	1	0	0	0	0.56	0.2	0.12
34946854	1	4	2	1	0.6	0.3	0.28	0	0
34946854	1	4	3	0	0.3	0.6	0	0.4	0.06
34946854	1	5	1	0	0	0.3	0.28	0.2	0.06
34946854	1	5	2	1	0.3	0.6	0	0	0
34946854	1	5	3	0	0.3	0	0.56	0.4	0.06
34946854	1	6	1	1	0.6	0.6	0	0.4	0
34946854	1	6	2	0	0	0.3	0	0.2	0.06
34946854	1	6	3	0	0.3	0	0.28	0	0
34946854	1	7	1	1	0.3	0.3	0	0.2	0
34946854	1	7	2	0	0	0	0.28	0.4	0.12
34946854	1	7	3	0	0.6	0	0.28	0	0.06
34946854	1	8	1	0	0.6	0.3	0.28	0.2	0.06
34946854	1	8	2	0	0	0	0	0	0.12
34946854	1	8	3	1	0.3	0.6	0.56	0	0
34946854	1	9	1	0	0	0.6	0.28	0.2	0.12
34946854	1	9	2	1	0.6	0.3	0	0.4	0
34946854	1	9	3	0	0.3	0	0.56	0	0.06
34946854	1	10	1	1	0	0.6	0.28	0.4	0.06
34946854	1	10	2	0	0.3	0.3	0.56	0	0.12
34946854	1	10	3	0	0.6	0	0	0.2	0
34946854	1	11	1	1	0	0.3	0.28	0	0.06
34946854	1	11	2	0	0.3	0	0	0.2	0.12
34946854	1	11	3	0	0.6	0	0	0	0
34946854	1	12	1	1	0.6	0.6	0.56	0.2	0.06
34946854	1	12	2	0	0.3	0.3	0	0.4	0.06
34946854	1	12	3	0	0	0	0.28	0.4	0
34946854	1	13	1	0	0	0.3	0.28	0	0.12
34946854	1	13	2	0	0.3	0	0	0.2	0.06
34946854	1	13	3	1	0	0.6	0.28	0	0
34946854	1	14	1	0	0.6	0	0.28	0.2	0
34946854	1	14	2	1	0	0.3	0.28	0.4	0.06
34946854	1	14	3	0	0.3	0.6	0	0	0.12
34946854	1	15	1	0	0.6	0.6	0	0	0.06
34946854	1	15	2	1	0.3	0.3	0.56	0.2	0.12
34946854	1	15	3	0	0	0	0.28	0.4	0
34946854	1	16	1	0	0	0.6	0.56	0.2	0
34946854	1	16	2	0	0.3	0	0.28	0.2	0.12
34946854	1	16	3	1	0.6	0.3	0	0	0.06
34951232	1	1	1	0	0	0.6	0.28	0.2	0.06
34951232	1	1	2	1	0.6	0	0.56	0.4	0.12
34951232	1	1	3	0	0.3	0.6	0	0	0.12
34951232	1	2	1	0	0.3	0	0	0	0.06
34951232	1	2	2	0	0	0.3	0.56	0.2	0
34951232	1	2	3	1	0.6	0	0.28	0.4	0.12
34951232	1	3	1	0	0	0.3	0.56	0.4	0.06
34951232	1	3	2	0	0.6	0	0.28	0	0.12
34951232	1	3	3	1	0.3	0.6	0	0.2	0.06
34951232	1	4	1	0	0	0	0.56	0.2	0.12
34951232	1	4	2	0	0.6	0.3	0.28	0	0
34951232	1	4	3	1	0.3	0.6	0	0.4	0.06
34951232	1	5	1	0	0	0.3	0.28	0.2	0.06
34951232	1	5	2	1	0.3	0.6	0	0	0
34951232	1	5	3	0	0.3	0	0.56	0.4	0.06
34951232	1	6	1	1	0.6	0.6	0	0.4	0
34951232	1	6	2	0	0	0.3	0	0.2	0.06
34951232	1	6	3	0	0.3	0	0.28	0	0
34951232	1	7	1	1	0.3	0.3	0	0.2	0
34951232	1	7	2	0	0	0	0.28	0.4	0.12
34951232	1	7	3	0	0.6	0	0.28	0	0.06
34951232	1	8	1	1	0.6	0.3	0.28	0.2	0.06
34951232	1	8	2	0	0	0	0	0	0.12
34951232	1	8	3	0	0.3	0.6	0.56	0	0
34951232	1	9	1	0	0	0.6	0.28	0.2	0.12
34951232	1	9	2	1	0.6	0.3	0	0.4	0
34951232	1	9	3	0	0.3	0	0.56	0	0.06
34951232	1	10	1	0	0	0.6	0.28	0.4	0.06
34951232	1	10	2	1	0.3	0.3	0.56	0	0.12
34951232	1	10	3	0	0.6	0	0	0.2	0
34951232	1	11	1	1	0	0.3	0.28	0	0.06
34951232	1	11	2	0	0.3	0	0	0.2	0.12
34951232	1	11	3	0	0.6	0	0	0	0
34951232	1	12	1	1	0.6	0.6	0.56	0.2	0.06
34951232	1	12	2	0	0.3	0.3	0	0.4	0.06
34951232	1	12	3	0	0	0	0.28	0.4	0
34951232	1	13	1	1	0	0.3	0.28	0	0.12
34951232	1	13	2	0	0.3	0	0	0.2	0.06
34951232	1	13	3	0	0	0.6	0.28	0	0
34951232	1	14	1	0	0.6	0	0.28	0.2	0
34951232	1	14	2	0	0	0.3	0.28	0.4	0.06
34951232	1	14	3	1	0.3	0.6	0	0	0.12
34951232	1	15	1	1	0.6	0.6	0	0	0.06
34951232	1	15	2	0	0.3	0.3	0.56	0.2	0.12
34951232	1	15	3	0	0	0	0.28	0.4	0
34951232	1	16	1	0	0	0.6	0.56	0.2	0
34951232	1	16	2	0	0.3	0	0.28	0.2	0.12
34951232	1	16	3	1	0.6	0.3	0	0	0.06
34954258	1	1	1	0	0	0.6	0.28	0.2	0.06
34954258	1	1	2	1	0.6	0	0.56	0.4	0.12
34954258	1	1	3	0	0.3	0.6	0	0	0.12
34954258	1	2	1	0	0.3	0	0	0	0.06
34954258	1	2	2	0	0	0.3	0.56	0.2	0
34954258	1	2	3	1	0.6	0	0.28	0.4	0.12
34954258	1	3	1	1	0	0.3	0.56	0.4	0.06
34954258	1	3	2	0	0.6	0	0.28	0	0.12
34954258	1	3	3	0	0.3	0.6	0	0.2	0.06
34954258	1	4	1	0	0	0	0.56	0.2	0.12
34954258	1	4	2	0	0.6	0.3	0.28	0	0
34954258	1	4	3	1	0.3	0.6	0	0.4	0.06
34954258	1	5	1	0	0	0.3	0.28	0.2	0.06
34954258	1	5	2	0	0.3	0.6	0	0	0
34954258	1	5	3	1	0.3	0	0.56	0.4	0.06
34954258	1	6	1	1	0.6	0.6	0	0.4	0
34954258	1	6	2	0	0	0.3	0	0.2	0.06
34954258	1	6	3	0	0.3	0	0.28	0	0
34954258	1	7	1	0	0.3	0.3	0	0.2	0
34954258	1	7	2	0	0	0	0.28	0.4	0.12
34954258	1	7	3	1	0.6	0	0.28	0	0.06
34954258	1	8	1	0	0.6	0.3	0.28	0.2	0.06
34954258	1	8	2	0	0	0	0	0	0.12
34954258	1	8	3	1	0.3	0.6	0.56	0	0
34954258	1	9	1	0	0	0.6	0.28	0.2	0.12
34954258	1	9	2	1	0.6	0.3	0	0.4	0
34954258	1	9	3	0	0.3	0	0.56	0	0.06
34954258	1	10	1	1	0	0.6	0.28	0.4	0.06
34954258	1	10	2	0	0.3	0.3	0.56	0	0.12
34954258	1	10	3	0	0.6	0	0	0.2	0
34954258	1	11	1	1	0	0.3	0.28	0	0.06
34954258	1	11	2	0	0.3	0	0	0.2	0.12
34954258	1	11	3	0	0.6	0	0	0	0
34954258	1	12	1	1	0.6	0.6	0.56	0.2	0.06
34954258	1	12	2	0	0.3	0.3	0	0.4	0.06
34954258	1	12	3	0	0	0	0.28	0.4	0
34954258	1	13	1	0	0	0.3	0.28	0	0.12
34954258	1	13	2	0	0.3	0	0	0.2	0.06
34954258	1	13	3	1	0	0.6	0.28	0	0
34954258	1	14	1	1	0.6	0	0.28	0.2	0
34954258	1	14	2	0	0	0.3	0.28	0.4	0.06
34954258	1	14	3	0	0.3	0.6	0	0	0.12
34954258	1	15	1	1	0.6	0.6	0	0	0.06
34954258	1	15	2	0	0.3	0.3	0.56	0.2	0.12
34954258	1	15	3	0	0	0	0.28	0.4	0
34954258	1	16	1	1	0	0.6	0.56	0.2	0
34954258	1	16	2	0	0.3	0	0.28	0.2	0.12
34954258	1	16	3	0	0.6	0.3	0	0	0.06
34968521	1	1	1	1	0	0.6	0.28	0.2	0.06
34968521	1	1	2	0	0.6	0	0.56	0.4	0.12
34968521	1	1	3	0	0.3	0.6	0	0	0.12
34968521	1	2	1	0	0.3	0	0	0	0.06
34968521	1	2	2	1	0	0.3	0.56	0.2	0
34968521	1	2	3	0	0.6	0	0.28	0.4	0.12
34968521	1	3	1	0	0	0.3	0.56	0.4	0.06
34968521	1	3	2	0	0.6	0	0.28	0	0.12
34968521	1	3	3	1	0.3	0.6	0	0.2	0.06
34968521	1	4	1	0	0	0	0.56	0.2	0.12
34968521	1	4	2	0	0.6	0.3	0.28	0	0
34968521	1	4	3	1	0.3	0.6	0	0.4	0.06
34968521	1	5	1	0	0	0.3	0.28	0.2	0.06
34968521	1	5	2	0	0.3	0.6	0	0	0
34968521	1	5	3	1	0.3	0	0.56	0.4	0.06
34968521	1	6	1	1	0.6	0.6	0	0.4	0
34968521	1	6	2	0	0	0.3	0	0.2	0.06
34968521	1	6	3	0	0.3	0	0.28	0	0
34968521	1	7	1	1	0.3	0.3	0	0.2	0
34968521	1	7	2	0	0	0	0.28	0.4	0.12
34968521	1	7	3	0	0.6	0	0.28	0	0.06
34968521	1	8	1	1	0.6	0.3	0.28	0.2	0.06
34968521	1	8	2	0	0	0	0	0	0.12
34968521	1	8	3	0	0.3	0.6	0.56	0	0
34968521	1	9	1	0	0	0.6	0.28	0.2	0.12
34968521	1	9	2	1	0.6	0.3	0	0.4	0
34968521	1	9	3	0	0.3	0	0.56	0	0.06
34968521	1	10	1	1	0	0.6	0.28	0.4	0.06
34968521	1	10	2	0	0.3	0.3	0.56	0	0.12
34968521	1	10	3	0	0.6	0	0	0.2	0
34968521	1	11	1	0	0	0.3	0.28	0	0.06
34968521	1	11	2	1	0.3	0	0	0.2	0.12
34968521	1	11	3	0	0.6	0	0	0	0
34968521	1	12	1	1	0.6	0.6	0.56	0.2	0.06
34968521	1	12	2	0	0.3	0.3	0	0.4	0.06
34968521	1	12	3	0	0	0	0.28	0.4	0
34968521	1	13	1	0	0	0.3	0.28	0	0.12
34968521	1	13	2	1	0.3	0	0	0.2	0.06
34968521	1	13	3	0	0	0.6	0.28	0	0
34968521	1	14	1	0	0.6	0	0.28	0.2	0
34968521	1	14	2	1	0	0.3	0.28	0.4	0.06
34968521	1	14	3	0	0.3	0.6	0	0	0.12
34968521	1	15	1	0	0.6	0.6	0	0	0.06
34968521	1	15	2	1	0.3	0.3	0.56	0.2	0.12
34968521	1	15	3	0	0	0	0.28	0.4	0
34968521	1	16	1	1	0	0.6	0.56	0.2	0
34968521	1	16	2	0	0.3	0	0.28	0.2	0.12
34968521	1	16	3	0	0.6	0.3	0	0	0.06
34969066	1	1	1	1	0	0.6	0.28	0.2	0.06
34969066	1	1	2	0	0.6	0	0.56	0.4	0.12
34969066	1	1	3	0	0.3	0.6	0	0	0.12
34969066	1	2	1	0	0.3	0	0	0	0.06
34969066	1	2	2	1	0	0.3	0.56	0.2	0
34969066	1	2	3	0	0.6	0	0.28	0.4	0.12
34969066	1	3	1	1	0	0.3	0.56	0.4	0.06
34969066	1	3	2	0	0.6	0	0.28	0	0.12
34969066	1	3	3	0	0.3	0.6	0	0.2	0.06
34969066	1	4	1	0	0	0	0.56	0.2	0.12
34969066	1	4	2	1	0.6	0.3	0.28	0	0
34969066	1	4	3	0	0.3	0.6	0	0.4	0.06
34969066	1	5	1	1	0	0.3	0.28	0.2	0.06
34969066	1	5	2	0	0.3	0.6	0	0	0
34969066	1	5	3	0	0.3	0	0.56	0.4	0.06
34969066	1	6	1	1	0.6	0.6	0	0.4	0
34969066	1	6	2	0	0	0.3	0	0.2	0.06
34969066	1	6	3	0	0.3	0	0.28	0	0
34969066	1	7	1	1	0.3	0.3	0	0.2	0
34969066	1	7	2	0	0	0	0.28	0.4	0.12
34969066	1	7	3	0	0.6	0	0.28	0	0.06
34969066	1	8	1	1	0.6	0.3	0.28	0.2	0.06
34969066	1	8	2	0	0	0	0	0	0.12
34969066	1	8	3	0	0.3	0.6	0.56	0	0
34969066	1	9	1	1	0	0.6	0.28	0.2	0.12
34969066	1	9	2	0	0.6	0.3	0	0.4	0
34969066	1	9	3	0	0.3	0	0.56	0	0.06
34969066	1	10	1	1	0	0.6	0.28	0.4	0.06
34969066	1	10	2	0	0.3	0.3	0.56	0	0.12
34969066	1	10	3	0	0.6	0	0	0.2	0
34969066	1	11	1	1	0	0.3	0.28	0	0.06
34969066	1	11	2	0	0.3	0	0	0.2	0.12
34969066	1	11	3	0	0.6	0	0	0	0
34969066	1	12	1	1	0.6	0.6	0.56	0.2	0.06
34969066	1	12	2	0	0.3	0.3	0	0.4	0.06
34969066	1	12	3	0	0	0	0.28	0.4	0
34969066	1	13	1	0	0	0.3	0.28	0	0.12
34969066	1	13	2	0	0.3	0	0	0.2	0.06
34969066	1	13	3	1	0	0.6	0.28	0	0
34969066	1	14	1	0	0.6	0	0.28	0.2	0
34969066	1	14	2	0	0	0.3	0.28	0.4	0.06
34969066	1	14	3	1	0.3	0.6	0	0	0.12
34969066	1	15	1	0	0.6	0.6	0	0	0.06
34969066	1	15	2	1	0.3	0.3	0.56	0.2	0.12
34969066	1	15	3	0	0	0	0.28	0.4	0
34969066	1	16	1	0	0	0.6	0.56	0.2	0
34969066	1	16	2	0	0.3	0	0.28	0.2	0.12
34969066	1	16	3	1	0.6	0.3	0	0	0.06
34969404	1	1	1	0	0	0.6	0.28	0.2	0.06
34969404	1	1	2	1	0.6	0	0.56	0.4	0.12
34969404	1	1	3	0	0.3	0.6	0	0	0.12
34969404	1	2	1	0	0.3	0	0	0	0.06
34969404	1	2	2	0	0	0.3	0.56	0.2	0
34969404	1	2	3	1	0.6	0	0.28	0.4	0.12
34969404	1	3	1	1	0	0.3	0.56	0.4	0.06
34969404	1	3	2	0	0.6	0	0.28	0	0.12
34969404	1	3	3	0	0.3	0.6	0	0.2	0.06
34969404	1	4	1	1	0	0	0.56	0.2	0.12
34969404	1	4	2	0	0.6	0.3	0.28	0	0
34969404	1	4	3	0	0.3	0.6	0	0.4	0.06
34969404	1	5	1	1	0	0.3	0.28	0.2	0.06
34969404	1	5	2	0	0.3	0.6	0	0	0
34969404	1	5	3	0	0.3	0	0.56	0.4	0.06
34969404	1	6	1	1	0.6	0.6	0	0.4	0
34969404	1	6	2	0	0	0.3	0	0.2	0.06
34969404	1	6	3	0	0.3	0	0.28	0	0
34969404	1	7	1	0	0.3	0.3	0	0.2	0
34969404	1	7	2	0	0	0	0.28	0.4	0.12
34969404	1	7	3	1	0.6	0	0.28	0	0.06
34969404	1	8	1	0	0.6	0.3	0.28	0.2	0.06
34969404	1	8	2	0	0	0	0	0	0.12
34969404	1	8	3	1	0.3	0.6	0.56	0	0
34969404	1	9	1	1	0	0.6	0.28	0.2	0.12
34969404	1	9	2	0	0.6	0.3	0	0.4	0
34969404	1	9	3	0	0.3	0	0.56	0	0.06
34969404	1	10	1	1	0	0.6	0.28	0.4	0.06
34969404	1	10	2	0	0.3	0.3	0.56	0	0.12
34969404	1	10	3	0	0.6	0	0	0.2	0
34969404	1	11	1	1	0	0.3	0.28	0	0.06
34969404	1	11	2	0	0.3	0	0	0.2	0.12
34969404	1	11	3	0	0.6	0	0	0	0
34969404	1	12	1	1	0.6	0.6	0.56	0.2	0.06
34969404	1	12	2	0	0.3	0.3	0	0.4	0.06
34969404	1	12	3	0	0	0	0.28	0.4	0
34969404	1	13	1	0	0	0.3	0.28	0	0.12
34969404	1	13	2	0	0.3	0	0	0.2	0.06
34969404	1	13	3	1	0	0.6	0.28	0	0
34969404	1	14	1	1	0.6	0	0.28	0.2	0
34969404	1	14	2	0	0	0.3	0.28	0.4	0.06
34969404	1	14	3	0	0.3	0.6	0	0	0.12
34969404	1	15	1	1	0.6	0.6	0	0	0.06
34969404	1	15	2	0	0.3	0.3	0.56	0.2	0.12
34969404	1	15	3	0	0	0	0.28	0.4	0
34969404	1	16	1	1	0	0.6	0.56	0.2	0
34969404	1	16	2	0	0.3	0	0.28	0.2	0.12
34969404	1	16	3	0	0.6	0.3	0	0	0.06
34971111	1	1	1	0	0	0.6	0.28	0.2	0.06
34971111	1	1	2	1	0.6	0	0.56	0.4	0.12
34971111	1	1	3	0	0.3	0.6	0	0	0.12
34971111	1	2	1	0	0.3	0	0	0	0.06
34971111	1	2	2	0	0	0.3	0.56	0.2	0
34971111	1	2	3	1	0.6	0	0.28	0.4	0.12
34971111	1	3	1	0	0	0.3	0.56	0.4	0.06
34971111	1	3	2	1	0.6	0	0.28	0	0.12
34971111	1	3	3	0	0.3	0.6	0	0.2	0.06
34971111	1	4	1	0	0	0	0.56	0.2	0.12
34971111	1	4	2	1	0.6	0.3	0.28	0	0
34971111	1	4	3	0	0.3	0.6	0	0.4	0.06
34971111	1	5	1	0	0	0.3	0.28	0.2	0.06
34971111	1	5	2	0	0.3	0.6	0	0	0
34971111	1	5	3	1	0.3	0	0.56	0.4	0.06
34971111	1	6	1	1	0.6	0.6	0	0.4	0
34971111	1	6	2	0	0	0.3	0	0.2	0.06
34971111	1	6	3	0	0.3	0	0.28	0	0
34971111	1	7	1	0	0.3	0.3	0	0.2	0
34971111	1	7	2	0	0	0	0.28	0.4	0.12
34971111	1	7	3	1	0.6	0	0.28	0	0.06
34971111	1	8	1	1	0.6	0.3	0.28	0.2	0.06
34971111	1	8	2	0	0	0	0	0	0.12
34971111	1	8	3	0	0.3	0.6	0.56	0	0
34971111	1	9	1	0	0	0.6	0.28	0.2	0.12
34971111	1	9	2	1	0.6	0.3	0	0.4	0
34971111	1	9	3	0	0.3	0	0.56	0	0.06
34971111	1	10	1	0	0	0.6	0.28	0.4	0.06
34971111	1	10	2	0	0.3	0.3	0.56	0	0.12
34971111	1	10	3	1	0.6	0	0	0.2	0
34971111	1	11	1	0	0	0.3	0.28	0	0.06
34971111	1	11	2	1	0.3	0	0	0.2	0.12
34971111	1	11	3	0	0.6	0	0	0	0
34971111	1	12	1	1	0.6	0.6	0.56	0.2	0.06
34971111	1	12	2	0	0.3	0.3	0	0.4	0.06
34971111	1	12	3	0	0	0	0.28	0.4	0
34971111	1	13	1	0	0	0.3	0.28	0	0.12
34971111	1	13	2	1	0.3	0	0	0.2	0.06
34971111	1	13	3	0	0	0.6	0.28	0	0
34971111	1	14	1	1	0.6	0	0.28	0.2	0
34971111	1	14	2	0	0	0.3	0.28	0.4	0.06
34971111	1	14	3	0	0.3	0.6	0	0	0.12
34971111	1	15	1	1	0.6	0.6	0	0	0.06
34971111	1	15	2	0	0.3	0.3	0.56	0.2	0.12
34971111	1	15	3	0	0	0	0.28	0.4	0
34971111	1	16	1	0	0	0.6	0.56	0.2	0
34971111	1	16	2	0	0.3	0	0.28	0.2	0.12
34971111	1	16	3	1	0.6	0.3	0	0	0.06
34971533	1	1	1	0	0	0.6	0.28	0.2	0.06
34971533	1	1	2	1	0.6	0	0.56	0.4	0.12
34971533	1	1	3	0	0.3	0.6	0	0	0.12
34971533	1	2	1	0	0.3	0	0	0	0.06
34971533	1	2	2	0	0	0.3	0.56	0.2	0
34971533	1	2	3	1	0.6	0	0.28	0.4	0.12
34971533	1	3	1	0	0	0.3	0.56	0.4	0.06
34971533	1	3	2	0	0.6	0	0.28	0	0.12
34971533	1	3	3	1	0.3	0.6	0	0.2	0.06
34971533	1	4	1	0	0	0	0.56	0.2	0.12
34971533	1	4	2	0	0.6	0.3	0.28	0	0
34971533	1	4	3	1	0.3	0.6	0	0.4	0.06
34971533	1	5	1	0	0	0.3	0.28	0.2	0.06
34971533	1	5	2	0	0.3	0.6	0	0	0
34971533	1	5	3	1	0.3	0	0.56	0.4	0.06
34971533	1	6	1	1	0.6	0.6	0	0.4	0
34971533	1	6	2	0	0	0.3	0	0.2	0.06
34971533	1	6	3	0	0.3	0	0.28	0	0
34971533	1	7	1	0	0.3	0.3	0	0.2	0
34971533	1	7	2	0	0	0	0.28	0.4	0.12
34971533	1	7	3	1	0.6	0	0.28	0	0.06
34971533	1	8	1	0	0.6	0.3	0.28	0.2	0.06
34971533	1	8	2	0	0	0	0	0	0.12
34971533	1	8	3	1	0.3	0.6	0.56	0	0
34971533	1	9	1	0	0	0.6	0.28	0.2	0.12
34971533	1	9	2	1	0.6	0.3	0	0.4	0
34971533	1	9	3	0	0.3	0	0.56	0	0.06
34971533	1	10	1	0	0	0.6	0.28	0.4	0.06
34971533	1	10	2	1	0.3	0.3	0.56	0	0.12
34971533	1	10	3	0	0.6	0	0	0.2	0
34971533	1	11	1	1	0	0.3	0.28	0	0.06
34971533	1	11	2	0	0.3	0	0	0.2	0.12
34971533	1	11	3	0	0.6	0	0	0	0
34971533	1	12	1	1	0.6	0.6	0.56	0.2	0.06
34971533	1	12	2	0	0.3	0.3	0	0.4	0.06
34971533	1	12	3	0	0	0	0.28	0.4	0
34971533	1	13	1	1	0	0.3	0.28	0	0.12
34971533	1	13	2	0	0.3	0	0	0.2	0.06
34971533	1	13	3	0	0	0.6	0.28	0	0
34971533	1	14	1	1	0.6	0	0.28	0.2	0
34971533	1	14	2	0	0	0.3	0.28	0.4	0.06
34971533	1	14	3	0	0.3	0.6	0	0	0.12
34971533	1	15	1	0	0.6	0.6	0	0	0.06
34971533	1	15	2	1	0.3	0.3	0.56	0.2	0.12
34971533	1	15	3	0	0	0	0.28	0.4	0
34971533	1	16	1	1	0	0.6	0.56	0.2	0
34971533	1	16	2	0	0.3	0	0.28	0.2	0.12
34971533	1	16	3	0	0.6	0.3	0	0	0.06
34981378	1	1	1	1	0	0.6	0.28	0.2	0.06
34981378	1	1	2	0	0.6	0	0.56	0.4	0.12
34981378	1	1	3	0	0.3	0.6	0	0	0.12
34981378	1	2	1	0	0.3	0	0	0	0.06
34981378	1	2	2	1	0	0.3	0.56	0.2	0
34981378	1	2	3	0	0.6	0	0.28	0.4	0.12
34981378	1	3	1	1	0	0.3	0.56	0.4	0.06
34981378	1	3	2	0	0.6	0	0.28	0	0.12
34981378	1	3	3	0	0.3	0.6	0	0.2	0.06
34981378	1	4	1	0	0	0	0.56	0.2	0.12
34981378	1	4	2	0	0.6	0.3	0.28	0	0
34981378	1	4	3	1	0.3	0.6	0	0.4	0.06
34981378	1	5	1	1	0	0.3	0.28	0.2	0.06
34981378	1	5	2	0	0.3	0.6	0	0	0
34981378	1	5	3	0	0.3	0	0.56	0.4	0.06
34981378	1	6	1	1	0.6	0.6	0	0.4	0
34981378	1	6	2	0	0	0.3	0	0.2	0.06
34981378	1	6	3	0	0.3	0	0.28	0	0
34981378	1	7	1	1	0.3	0.3	0	0.2	0
34981378	1	7	2	0	0	0	0.28	0.4	0.12
34981378	1	7	3	0	0.6	0	0.28	0	0.06
34981378	1	8	1	1	0.6	0.3	0.28	0.2	0.06
34981378	1	8	2	0	0	0	0	0	0.12
34981378	1	8	3	0	0.3	0.6	0.56	0	0
34981378	1	9	1	1	0	0.6	0.28	0.2	0.12
34981378	1	9	2	0	0.6	0.3	0	0.4	0
34981378	1	9	3	0	0.3	0	0.56	0	0.06
34981378	1	10	1	1	0	0.6	0.28	0.4	0.06
34981378	1	10	2	0	0.3	0.3	0.56	0	0.12
34981378	1	10	3	0	0.6	0	0	0.2	0
34981378	1	11	1	1	0	0.3	0.28	0	0.06
34981378	1	11	2	0	0.3	0	0	0.2	0.12
34981378	1	11	3	0	0.6	0	0	0	0
34981378	1	12	1	1	0.6	0.6	0.56	0.2	0.06
34981378	1	12	2	0	0.3	0.3	0	0.4	0.06
34981378	1	12	3	0	0	0	0.28	0.4	0
34981378	1	13	1	1	0	0.3	0.28	0	0.12
34981378	1	13	2	0	0.3	0	0	0.2	0.06
34981378	1	13	3	0	0	0.6	0.28	0	0
34981378	1	14	1	0	0.6	0	0.28	0.2	0
34981378	1	14	2	1	0	0.3	0.28	0.4	0.06
34981378	1	14	3	0	0.3	0.6	0	0	0.12
34981378	1	15	1	0	0.6	0.6	0	0	0.06
34981378	1	15	2	1	0.3	0.3	0.56	0.2	0.12
34981378	1	15	3	0	0	0	0.28	0.4	0
34981378	1	16	1	0	0	0.6	0.56	0.2	0
34981378	1	16	2	1	0.3	0	0.28	0.2	0.12
34981378	1	16	3	0	0.6	0.3	0	0	0.06
34996464	1	1	1	0	0	0.6	0.28	0.2	0.06
34996464	1	1	2	0	0.6	0	0.56	0.4	0.12
34996464	1	1	3	1	0.3	0.6	0	0	0.12
34996464	1	2	1	0	0.3	0	0	0	0.06
34996464	1	2	2	0	0	0.3	0.56	0.2	0
34996464	1	2	3	1	0.6	0	0.28	0.4	0.12
34996464	1	3	1	0	0	0.3	0.56	0.4	0.06
34996464	1	3	2	0	0.6	0	0.28	0	0.12
34996464	1	3	3	1	0.3	0.6	0	0.2	0.06
34996464	1	4	1	0	0	0	0.56	0.2	0.12
34996464	1	4	2	0	0.6	0.3	0.28	0	0
34996464	1	4	3	1	0.3	0.6	0	0.4	0.06
34996464	1	5	1	0	0	0.3	0.28	0.2	0.06
34996464	1	5	2	0	0.3	0.6	0	0	0
34996464	1	5	3	1	0.3	0	0.56	0.4	0.06
34996464	1	6	1	1	0.6	0.6	0	0.4	0
34996464	1	6	2	0	0	0.3	0	0.2	0.06
34996464	1	6	3	0	0.3	0	0.28	0	0
34996464	1	7	1	1	0.3	0.3	0	0.2	0
34996464	1	7	2	0	0	0	0.28	0.4	0.12
34996464	1	7	3	0	0.6	0	0.28	0	0.06
34996464	1	8	1	1	0.6	0.3	0.28	0.2	0.06
34996464	1	8	2	0	0	0	0	0	0.12
34996464	1	8	3	0	0.3	0.6	0.56	0	0
34996464	1	9	1	0	0	0.6	0.28	0.2	0.12
34996464	1	9	2	1	0.6	0.3	0	0.4	0
34996464	1	9	3	0	0.3	0	0.56	0	0.06
34996464	1	10	1	0	0	0.6	0.28	0.4	0.06
34996464	1	10	2	1	0.3	0.3	0.56	0	0.12
34996464	1	10	3	0	0.6	0	0	0.2	0
34996464	1	11	1	0	0	0.3	0.28	0	0.06
34996464	1	11	2	1	0.3	0	0	0.2	0.12
34996464	1	11	3	0	0.6	0	0	0	0
34996464	1	12	1	1	0.6	0.6	0.56	0.2	0.06
34996464	1	12	2	0	0.3	0.3	0	0.4	0.06
34996464	1	12	3	0	0	0	0.28	0.4	0
34996464	1	13	1	0	0	0.3	0.28	0	0.12
34996464	1	13	2	1	0.3	0	0	0.2	0.06
34996464	1	13	3	0	0	0.6	0.28	0	0
34996464	1	14	1	1	0.6	0	0.28	0.2	0
34996464	1	14	2	0	0	0.3	0.28	0.4	0.06
34996464	1	14	3	0	0.3	0.6	0	0	0.12
34996464	1	15	1	0	0.6	0.6	0	0	0.06
34996464	1	15	2	1	0.3	0.3	0.56	0.2	0.12
34996464	1	15	3	0	0	0	0.28	0.4	0
34996464	1	16	1	0	0	0.6	0.56	0.2	0
34996464	1	16	2	1	0.3	0	0.28	0.2	0.12
34996464	1	16	3	0	0.6	0.3	0	0	0.06
34996750	1	1	1	0	0	0.6	0.28	0.2	0.06
34996750	1	1	2	0	0.6	0	0.56	0.4	0.12
34996750	1	1	3	1	0.3	0.6	0	0	0.12
34996750	1	2	1	0	0.3	0	0	0	0.06
34996750	1	2	2	0	0	0.3	0.56	0.2	0
34996750	1	2	3	1	0.6	0	0.28	0.4	0.12
34996750	1	3	1	0	0	0.3	0.56	0.4	0.06
34996750	1	3	2	0	0.6	0	0.28	0	0.12
34996750	1	3	3	1	0.3	0.6	0	0.2	0.06
34996750	1	4	1	0	0	0	0.56	0.2	0.12
34996750	1	4	2	1	0.6	0.3	0.28	0	0
34996750	1	4	3	0	0.3	0.6	0	0.4	0.06
34996750	1	5	1	0	0	0.3	0.28	0.2	0.06
34996750	1	5	2	1	0.3	0.6	0	0	0
34996750	1	5	3	0	0.3	0	0.56	0.4	0.06
34996750	1	6	1	1	0.6	0.6	0	0.4	0
34996750	1	6	2	0	0	0.3	0	0.2	0.06
34996750	1	6	3	0	0.3	0	0.28	0	0
34996750	1	7	1	1	0.3	0.3	0	0.2	0
34996750	1	7	2	0	0	0	0.28	0.4	0.12
34996750	1	7	3	0	0.6	0	0.28	0	0.06
34996750	1	8	1	1	0.6	0.3	0.28	0.2	0.06
34996750	1	8	2	0	0	0	0	0	0.12
34996750	1	8	3	0	0.3	0.6	0.56	0	0
34996750	1	9	1	0	0	0.6	0.28	0.2	0.12
34996750	1	9	2	0	0.6	0.3	0	0.4	0
34996750	1	9	3	1	0.3	0	0.56	0	0.06
34996750	1	10	1	0	0	0.6	0.28	0.4	0.06
34996750	1	10	2	0	0.3	0.3	0.56	0	0.12
34996750	1	10	3	1	0.6	0	0	0.2	0
34996750	1	11	1	0	0	0.3	0.28	0	0.06
34996750	1	11	2	1	0.3	0	0	0.2	0.12
34996750	1	11	3	0	0.6	0	0	0	0
34996750	1	12	1	0	0.6	0.6	0.56	0.2	0.06
34996750	1	12	2	1	0.3	0.3	0	0.4	0.06
34996750	1	12	3	0	0	0	0.28	0.4	0
34996750	1	13	1	0	0	0.3	0.28	0	0.12
34996750	1	13	2	1	0.3	0	0	0.2	0.06
34996750	1	13	3	0	0	0.6	0.28	0	0
34996750	1	14	1	0	0.6	0	0.28	0.2	0
34996750	1	14	2	0	0	0.3	0.28	0.4	0.06
34996750	1	14	3	1	0.3	0.6	0	0	0.12
34996750	1	15	1	0	0.6	0.6	0	0	0.06
34996750	1	15	2	1	0.3	0.3	0.56	0.2	0.12
34996750	1	15	3	0	0	0	0.28	0.4	0
34996750	1	16	1	0	0	0.6	0.56	0.2	0
34996750	1	16	2	0	0.3	0	0.28	0.2	0.12
34996750	1	16	3	1	0.6	0.3	0	0	0.06
34998333	1	1	1	0	0	0.6	0.28	0.2	0.06
34998333	1	1	2	1	0.6	0	0.56	0.4	0.12
34998333	1	1	3	0	0.3	0.6	0	0	0.12
34998333	1	2	1	0	0.3	0	0	0	0.06
34998333	1	2	2	1	0	0.3	0.56	0.2	0
34998333	1	2	3	0	0.6	0	0.28	0.4	0.12
34998333	1	3	1	0	0	0.3	0.56	0.4	0.06
34998333	1	3	2	0	0.6	0	0.28	0	0.12
34998333	1	3	3	1	0.3	0.6	0	0.2	0.06
34998333	1	4	1	0	0	0	0.56	0.2	0.12
34998333	1	4	2	1	0.6	0.3	0.28	0	0
34998333	1	4	3	0	0.3	0.6	0	0.4	0.06
34998333	1	5	1	1	0	0.3	0.28	0.2	0.06
34998333	1	5	2	0	0.3	0.6	0	0	0
34998333	1	5	3	0	0.3	0	0.56	0.4	0.06
34998333	1	6	1	1	0.6	0.6	0	0.4	0
34998333	1	6	2	0	0	0.3	0	0.2	0.06
34998333	1	6	3	0	0.3	0	0.28	0	0
34998333	1	7	1	1	0.3	0.3	0	0.2	0
34998333	1	7	2	0	0	0	0.28	0.4	0.12
34998333	1	7	3	0	0.6	0	0.28	0	0.06
34998333	1	8	1	1	0.6	0.3	0.28	0.2	0.06
34998333	1	8	2	0	0	0	0	0	0.12
34998333	1	8	3	0	0.3	0.6	0.56	0	0
34998333	1	9	1	1	0	0.6	0.28	0.2	0.12
34998333	1	9	2	0	0.6	0.3	0	0.4	0
34998333	1	9	3	0	0.3	0	0.56	0	0.06
34998333	1	10	1	0	0	0.6	0.28	0.4	0.06
34998333	1	10	2	1	0.3	0.3	0.56	0	0.12
34998333	1	10	3	0	0.6	0	0	0.2	0
34998333	1	11	1	1	0	0.3	0.28	0	0.06
34998333	1	11	2	0	0.3	0	0	0.2	0.12
34998333	1	11	3	0	0.6	0	0	0	0
34998333	1	12	1	1	0.6	0.6	0.56	0.2	0.06
34998333	1	12	2	0	0.3	0.3	0	0.4	0.06
34998333	1	12	3	0	0	0	0.28	0.4	0
34998333	1	13	1	1	0	0.3	0.28	0	0.12
34998333	1	13	2	0	0.3	0	0	0.2	0.06
34998333	1	13	3	0	0	0.6	0.28	0	0
34998333	1	14	1	0	0.6	0	0.28	0.2	0
34998333	1	14	2	0	0	0.3	0.28	0.4	0.06
34998333	1	14	3	1	0.3	0.6	0	0	0.12
34998333	1	15	1	0	0.6	0.6	0	0	0.06
34998333	1	15	2	1	0.3	0.3	0.56	0.2	0.12
34998333	1	15	3	0	0	0	0.28	0.4	0
34998333	1	16	1	1	0	0.6	0.56	0.2	0
34998333	1	16	2	0	0.3	0	0.28	0.2	0.12
34998333	1	16	3	0	0.6	0.3	0	0	0.06
35000241	1	1	1	0	0	0.6	0.28	0.2	0.06
35000241	1	1	2	1	0.6	0	0.56	0.4	0.12
35000241	1	1	3	0	0.3	0.6	0	0	0.12
35000241	1	2	1	0	0.3	0	0	0	0.06
35000241	1	2	2	0	0	0.3	0.56	0.2	0
35000241	1	2	3	1	0.6	0	0.28	0.4	0.12
35000241	1	3	1	1	0	0.3	0.56	0.4	0.06
35000241	1	3	2	0	0.6	0	0.28	0	0.12
35000241	1	3	3	0	0.3	0.6	0	0.2	0.06
35000241	1	4	1	0	0	0	0.56	0.2	0.12
35000241	1	4	2	0	0.6	0.3	0.28	0	0
35000241	1	4	3	1	0.3	0.6	0	0.4	0.06
35000241	1	5	1	0	0	0.3	0.28	0.2	0.06
35000241	1	5	2	0	0.3	0.6	0	0	0
35000241	1	5	3	1	0.3	0	0.56	0.4	0.06
35000241	1	6	1	1	0.6	0.6	0	0.4	0
35000241	1	6	2	0	0	0.3	0	0.2	0.06
35000241	1	6	3	0	0.3	0	0.28	0	0
35000241	1	7	1	0	0.3	0.3	0	0.2	0
35000241	1	7	2	0	0	0	0.28	0.4	0.12
35000241	1	7	3	1	0.6	0	0.28	0	0.06
35000241	1	8	1	0	0.6	0.3	0.28	0.2	0.06
35000241	1	8	2	0	0	0	0	0	0.12
35000241	1	8	3	1	0.3	0.6	0.56	0	0
35000241	1	9	1	0	0	0.6	0.28	0.2	0.12
35000241	1	9	2	1	0.6	0.3	0	0.4	0
35000241	1	9	3	0	0.3	0	0.56	0	0.06
35000241	1	10	1	1	0	0.6	0.28	0.4	0.06
35000241	1	10	2	0	0.3	0.3	0.56	0	0.12
35000241	1	10	3	0	0.6	0	0	0.2	0
35000241	1	11	1	0	0	0.3	0.28	0	0.06
35000241	1	11	2	0	0.3	0	0	0.2	0.12
35000241	1	11	3	1	0.6	0	0	0	0
35000241	1	12	1	1	0.6	0.6	0.56	0.2	0.06
35000241	1	12	2	0	0.3	0.3	0	0.4	0.06
35000241	1	12	3	0	0	0	0.28	0.4	0
35000241	1	13	1	0	0	0.3	0.28	0	0.12
35000241	1	13	2	0	0.3	0	0	0.2	0.06
35000241	1	13	3	1	0	0.6	0.28	0	0
35000241	1	14	1	1	0.6	0	0.28	0.2	0
35000241	1	14	2	0	0	0.3	0.28	0.4	0.06
35000241	1	14	3	0	0.3	0.6	0	0	0.12
35000241	1	15	1	1	0.6	0.6	0	0	0.06
35000241	1	15	2	0	0.3	0.3	0.56	0.2	0.12
35000241	1	15	3	0	0	0	0.28	0.4	0
35000241	1	16	1	1	0	0.6	0.56	0.2	0
35000241	1	16	2	0	0.3	0	0.28	0.2	0.12
35000241	1	16	3	0	0.6	0.3	0	0	0.06
35017813	1	1	1	0	0	0.6	0.28	0.2	0.06
35017813	1	1	2	1	0.6	0	0.56	0.4	0.12
35017813	1	1	3	0	0.3	0.6	0	0	0.12
35017813	1	2	1	0	0.3	0	0	0	0.06
35017813	1	2	2	0	0	0.3	0.56	0.2	0
35017813	1	2	3	1	0.6	0	0.28	0.4	0.12
35017813	1	3	1	0	0	0.3	0.56	0.4	0.06
35017813	1	3	2	0	0.6	0	0.28	0	0.12
35017813	1	3	3	1	0.3	0.6	0	0.2	0.06
35017813	1	4	1	0	0	0	0.56	0.2	0.12
35017813	1	4	2	1	0.6	0.3	0.28	0	0
35017813	1	4	3	0	0.3	0.6	0	0.4	0.06
35017813	1	5	1	0	0	0.3	0.28	0.2	0.06
35017813	1	5	2	0	0.3	0.6	0	0	0
35017813	1	5	3	1	0.3	0	0.56	0.4	0.06
35017813	1	6	1	1	0.6	0.6	0	0.4	0
35017813	1	6	2	0	0	0.3	0	0.2	0.06
35017813	1	6	3	0	0.3	0	0.28	0	0
35017813	1	7	1	0	0.3	0.3	0	0.2	0
35017813	1	7	2	0	0	0	0.28	0.4	0.12
35017813	1	7	3	1	0.6	0	0.28	0	0.06
35017813	1	8	1	1	0.6	0.3	0.28	0.2	0.06
35017813	1	8	2	0	0	0	0	0	0.12
35017813	1	8	3	0	0.3	0.6	0.56	0	0
35017813	1	9	1	0	0	0.6	0.28	0.2	0.12
35017813	1	9	2	1	0.6	0.3	0	0.4	0
35017813	1	9	3	0	0.3	0	0.56	0	0.06
35017813	1	10	1	0	0	0.6	0.28	0.4	0.06
35017813	1	10	2	1	0.3	0.3	0.56	0	0.12
35017813	1	10	3	0	0.6	0	0	0.2	0
35017813	1	11	1	0	0	0.3	0.28	0	0.06
35017813	1	11	2	1	0.3	0	0	0.2	0.12
35017813	1	11	3	0	0.6	0	0	0	0
35017813	1	12	1	1	0.6	0.6	0.56	0.2	0.06
35017813	1	12	2	0	0.3	0.3	0	0.4	0.06
35017813	1	12	3	0	0	0	0.28	0.4	0
35017813	1	13	1	0	0	0.3	0.28	0	0.12
35017813	1	13	2	1	0.3	0	0	0.2	0.06
35017813	1	13	3	0	0	0.6	0.28	0	0
35017813	1	14	1	1	0.6	0	0.28	0.2	0
35017813	1	14	2	0	0	0.3	0.28	0.4	0.06
35017813	1	14	3	0	0.3	0.6	0	0	0.12
35017813	1	15	1	0	0.6	0.6	0	0	0.06
35017813	1	15	2	1	0.3	0.3	0.56	0.2	0.12
35017813	1	15	3	0	0	0	0.28	0.4	0
35017813	1	16	1	0	0	0.6	0.56	0.2	0
35017813	1	16	2	0	0.3	0	0.28	0.2	0.12
35017813	1	16	3	1	0.6	0.3	0	0	0.06
35020488	1	1	1	0	0	0.6	0.28	0.2	0.06
35020488	1	1	2	1	0.6	0	0.56	0.4	0.12
35020488	1	1	3	0	0.3	0.6	0	0	0.12
35020488	1	2	1	0	0.3	0	0	0	0.06
35020488	1	2	2	0	0	0.3	0.56	0.2	0
35020488	1	2	3	1	0.6	0	0.28	0.4	0.12
35020488	1	3	1	0	0	0.3	0.56	0.4	0.06
35020488	1	3	2	0	0.6	0	0.28	0	0.12
35020488	1	3	3	1	0.3	0.6	0	0.2	0.06
35020488	1	4	1	0	0	0	0.56	0.2	0.12
35020488	1	4	2	0	0.6	0.3	0.28	0	0
35020488	1	4	3	1	0.3	0.6	0	0.4	0.06
35020488	1	5	1	0	0	0.3	0.28	0.2	0.06
35020488	1	5	2	0	0.3	0.6	0	0	0
35020488	1	5	3	1	0.3	0	0.56	0.4	0.06
35020488	1	6	1	1	0.6	0.6	0	0.4	0
35020488	1	6	2	0	0	0.3	0	0.2	0.06
35020488	1	6	3	0	0.3	0	0.28	0	0
35020488	1	7	1	0	0.3	0.3	0	0.2	0
35020488	1	7	2	0	0	0	0.28	0.4	0.12
35020488	1	7	3	1	0.6	0	0.28	0	0.06
35020488	1	8	1	0	0.6	0.3	0.28	0.2	0.06
35020488	1	8	2	0	0	0	0	0	0.12
35020488	1	8	3	1	0.3	0.6	0.56	0	0
35020488	1	9	1	0	0	0.6	0.28	0.2	0.12
35020488	1	9	2	1	0.6	0.3	0	0.4	0
35020488	1	9	3	0	0.3	0	0.56	0	0.06
35020488	1	10	1	0	0	0.6	0.28	0.4	0.06
35020488	1	10	2	1	0.3	0.3	0.56	0	0.12
35020488	1	10	3	0	0.6	0	0	0.2	0
35020488	1	11	1	1	0	0.3	0.28	0	0.06
35020488	1	11	2	0	0.3	0	0	0.2	0.12
35020488	1	11	3	0	0.6	0	0	0	0
35020488	1	12	1	1	0.6	0.6	0.56	0.2	0.06
35020488	1	12	2	0	0.3	0.3	0	0.4	0.06
35020488	1	12	3	0	0	0	0.28	0.4	0
35020488	1	13	1	0	0	0.3	0.28	0	0.12
35020488	1	13	2	0	0.3	0	0	0.2	0.06
35020488	1	13	3	1	0	0.6	0.28	0	0
35020488	1	14	1	1	0.6	0	0.28	0.2	0
35020488	1	14	2	0	0	0.3	0.28	0.4	0.06
35020488	1	14	3	0	0.3	0.6	0	0	0.12
35020488	1	15	1	0	0.6	0.6	0	0	0.06
35020488	1	15	2	1	0.3	0.3	0.56	0.2	0.12
35020488	1	15	3	0	0	0	0.28	0.4	0
35020488	1	16	1	1	0	0.6	0.56	0.2	0
35020488	1	16	2	0	0.3	0	0.28	0.2	0.12
35020488	1	16	3	0	0.6	0.3	0	0	0.06
35043515	1	1	1	0	0	0.6	0.28	0.2	0.06
35043515	1	1	2	0	0.6	0	0.56	0.4	0.12
35043515	1	1	3	1	0.3	0.6	0	0	0.12
35043515	1	2	1	0	0.3	0	0	0	0.06
35043515	1	2	2	0	0	0.3	0.56	0.2	0
35043515	1	2	3	1	0.6	0	0.28	0.4	0.12
35043515	1	3	1	0	0	0.3	0.56	0.4	0.06
35043515	1	3	2	0	0.6	0	0.28	0	0.12
35043515	1	3	3	1	0.3	0.6	0	0.2	0.06
35043515	1	4	1	0	0	0	0.56	0.2	0.12
35043515	1	4	2	0	0.6	0.3	0.28	0	0
35043515	1	4	3	1	0.3	0.6	0	0.4	0.06
35043515	1	5	1	0	0	0.3	0.28	0.2	0.06
35043515	1	5	2	1	0.3	0.6	0	0	0
35043515	1	5	3	0	0.3	0	0.56	0.4	0.06
35043515	1	6	1	1	0.6	0.6	0	0.4	0
35043515	1	6	2	0	0	0.3	0	0.2	0.06
35043515	1	6	3	0	0.3	0	0.28	0	0
35043515	1	7	1	0	0.3	0.3	0	0.2	0
35043515	1	7	2	0	0	0	0.28	0.4	0.12
35043515	1	7	3	1	0.6	0	0.28	0	0.06
35043515	1	8	1	0	0.6	0.3	0.28	0.2	0.06
35043515	1	8	2	0	0	0	0	0	0.12
35043515	1	8	3	1	0.3	0.6	0.56	0	0
35043515	1	9	1	0	0	0.6	0.28	0.2	0.12
35043515	1	9	2	1	0.6	0.3	0	0.4	0
35043515	1	9	3	0	0.3	0	0.56	0	0.06
35043515	1	10	1	0	0	0.6	0.28	0.4	0.06
35043515	1	10	2	0	0.3	0.3	0.56	0	0.12
35043515	1	10	3	1	0.6	0	0	0.2	0
35043515	1	11	1	0	0	0.3	0.28	0	0.06
35043515	1	11	2	0	0.3	0	0	0.2	0.12
35043515	1	11	3	1	0.6	0	0	0	0
35043515	1	12	1	1	0.6	0.6	0.56	0.2	0.06
35043515	1	12	2	0	0.3	0.3	0	0.4	0.06
35043515	1	12	3	0	0	0	0.28	0.4	0
35043515	1	13	1	0	0	0.3	0.28	0	0.12
35043515	1	13	2	0	0.3	0	0	0.2	0.06
35043515	1	13	3	1	0	0.6	0.28	0	0
35043515	1	14	1	1	0.6	0	0.28	0.2	0
35043515	1	14	2	0	0	0.3	0.28	0.4	0.06
35043515	1	14	3	0	0.3	0.6	0	0	0.12
35043515	1	15	1	1	0.6	0.6	0	0	0.06
35043515	1	15	2	0	0.3	0.3	0.56	0.2	0.12
35043515	1	15	3	0	0	0	0.28	0.4	0
35043515	1	16	1	1	0	0.6	0.56	0.2	0
35043515	1	16	2	0	0.3	0	0.28	0.2	0.12
35043515	1	16	3	0	0.6	0.3	0	0	0.06
34615048	1	16	1	1	0	0.6	0.56	0.2	0
34615048	1	16	2	0	0.3	0	0.28	0.2	0.12
34615048	1	16	3	0	0.6	0.3	0	0	0.06
34615048	1	15	1	1	0.6	0.6	0	0	0.06
34615048	1	15	2	0	0.3	0.3	0.56	0.2	0.12
34615048	1	15	3	0	0	0	0.28	0.4	0
34615048	1	14	1	0	0.6	0	0.28	0.2	0
34615048	1	14	2	0	0	0.3	0.28	0.4	0.06
34615048	1	14	3	1	0.3	0.6	0	0	0.12
34615048	1	13	1	0	0	0.3	0.28	0	0.12
34615048	1	13	2	0	0.3	0	0	0.2	0.06
34615048	1	13	3	1	0	0.6	0.28	0	0
34615048	1	12	1	1	0.6	0.6	0.56	0.2	0.06
34615048	1	12	2	0	0.3	0.3	0	0.4	0.06
34615048	1	12	3	0	0	0	0.28	0.4	0
34615048	1	11	1	1	0	0.3	0.28	0	0.06
34615048	1	11	2	0	0.3	0	0	0.2	0.12
34615048	1	11	3	0	0.6	0	0	0	0
34615048	1	10	1	0	0	0.6	0.28	0.4	0.06
34615048	1	10	2	1	0.3	0.3	0.56	0	0.12
34615048	1	10	3	0	0.6	0	0	0.2	0
34615048	1	9	1	0	0	0.6	0.28	0.2	0.12
34615048	1	9	2	1	0.6	0.3	0	0.4	0
34615048	1	9	3	0	0.3	0	0.56	0	0.06
34615048	1	8	1	0	0.6	0.3	0.28	0.2	0.06
34615048	1	8	2	0	0	0	0	0	0.12
34615048	1	8	3	1	0.3	0.6	0.56	0	0
34615048	1	7	1	0	0.3	0.3	0	0.2	0
34615048	1	7	2	0	0	0	0.28	0.4	0.12
34615048	1	7	3	1	0.6	0	0.28	0	0.06
34615048	1	6	1	1	0.6	0.6	0	0.4	0
34615048	1	6	2	0	0	0.3	0	0.2	0.06
34615048	1	6	3	0	0.3	0	0.28	0	0
34615048	1	5	1	0	0	0.3	0.28	0.2	0.06
34615048	1	5	2	1	0.3	0.6	0	0	0
34615048	1	5	3	0	0.3	0	0.56	0.4	0.06
34615048	1	4	1	0	0	0	0.56	0.2	0.12
34615048	1	4	2	1	0.6	0.3	0.28	0	0
34615048	1	4	3	0	0.3	0.6	0	0.4	0.06
34615048	1	3	1	1	0	0.3	0.56	0.4	0.06
34615048	1	3	2	0	0.6	0	0.28	0	0.12
34615048	1	3	3	0	0.3	0.6	0	0.2	0.06
34615048	1	2	1	0	0.3	0	0	0	0.06
34615048	1	2	2	0	0	0.3	0.56	0.2	0
34615048	1	2	3	1	0.6	0	0.28	0.4	0.12
34615048	1	1	1	0	0	0.6	0.28	0.2	0.06
34615048	1	1	2	1	0.6	0	0.56	0.4	0.12
34615048	1	1	3	0	0.3	0.6	0	0	0.12
34615422	1	16	1	0	0	0.6	0.56	0.2	0
34615422	1	16	2	1	0.3	0	0.28	0.2	0.12
34615422	1	16	3	0	0.6	0.3	0	0	0.06
34615422	1	15	1	0	0.6	0.6	0	0	0.06
34615422	1	15	2	1	0.3	0.3	0.56	0.2	0.12
34615422	1	15	3	0	0	0	0.28	0.4	0
34615422	1	14	1	1	0.6	0	0.28	0.2	0
34615422	1	14	2	0	0	0.3	0.28	0.4	0.06
34615422	1	14	3	0	0.3	0.6	0	0	0.12
34615422	1	13	1	0	0	0.3	0.28	0	0.12
34615422	1	13	2	1	0.3	0	0	0.2	0.06
34615422	1	13	3	0	0	0.6	0.28	0	0
34615422	1	12	1	1	0.6	0.6	0.56	0.2	0.06
34615422	1	12	2	0	0.3	0.3	0	0.4	0.06
34615422	1	12	3	0	0	0	0.28	0.4	0
34615422	1	11	1	0	0	0.3	0.28	0	0.06
34615422	1	11	2	0	0.3	0	0	0.2	0.12
34615422	1	11	3	1	0.6	0	0	0	0
34615422	1	10	1	0	0	0.6	0.28	0.4	0.06
34615422	1	10	2	1	0.3	0.3	0.56	0	0.12
34615422	1	10	3	0	0.6	0	0	0.2	0
34615422	1	9	1	0	0	0.6	0.28	0.2	0.12
34615422	1	9	2	1	0.6	0.3	0	0.4	0
34615422	1	9	3	0	0.3	0	0.56	0	0.06
34615422	1	8	1	1	0.6	0.3	0.28	0.2	0.06
34615422	1	8	2	0	0	0	0	0	0.12
34615422	1	8	3	0	0.3	0.6	0.56	0	0
34615422	1	7	1	0	0.3	0.3	0	0.2	0
34615422	1	7	2	0	0	0	0.28	0.4	0.12
34615422	1	7	3	1	0.6	0	0.28	0	0.06
34615422	1	6	1	1	0.6	0.6	0	0.4	0
34615422	1	6	2	0	0	0.3	0	0.2	0.06
34615422	1	6	3	0	0.3	0	0.28	0	0
34615422	1	5	1	0	0	0.3	0.28	0.2	0.06
34615422	1	5	2	0	0.3	0.6	0	0	0
34615422	1	5	3	1	0.3	0	0.56	0.4	0.06
34615422	1	4	1	0	0	0	0.56	0.2	0.12
34615422	1	4	2	1	0.6	0.3	0.28	0	0
34615422	1	4	3	0	0.3	0.6	0	0.4	0.06
34615422	1	3	1	0	0	0.3	0.56	0.4	0.06
34615422	1	3	2	1	0.6	0	0.28	0	0.12
34615422	1	3	3	0	0.3	0.6	0	0.2	0.06
34615422	1	2	1	0	0.3	0	0	0	0.06
34615422	1	2	2	0	0	0.3	0.56	0.2	0
34615422	1	2	3	1	0.6	0	0.28	0.4	0.12
34615422	1	1	1	0	0	0.6	0.28	0.2	0.06
34615422	1	1	2	1	0.6	0	0.56	0.4	0.12
34615422	1	1	3	0	0.3	0.6	0	0	0.12
34645901	1	16	1	0	0	0.6	0.56	0.2	0
34645901	1	16	2	1	0.3	0	0.28	0.2	0.12
34645901	1	16	3	0	0.6	0.3	0	0	0.06
34645901	1	15	1	0	0.6	0.6	0	0	0.06
34645901	1	15	2	1	0.3	0.3	0.56	0.2	0.12
34645901	1	15	3	0	0	0	0.28	0.4	0
34645901	1	14	1	1	0.6	0	0.28	0.2	0
34645901	1	14	2	0	0	0.3	0.28	0.4	0.06
34645901	1	14	3	0	0.3	0.6	0	0	0.12
34645901	1	13	1	0	0	0.3	0.28	0	0.12
34645901	1	13	2	1	0.3	0	0	0.2	0.06
34645901	1	13	3	0	0	0.6	0.28	0	0
34645901	1	12	1	1	0.6	0.6	0.56	0.2	0.06
34645901	1	12	2	0	0.3	0.3	0	0.4	0.06
34645901	1	12	3	0	0	0	0.28	0.4	0
34645901	1	11	1	0	0	0.3	0.28	0	0.06
34645901	1	11	2	1	0.3	0	0	0.2	0.12
34645901	1	11	3	0	0.6	0	0	0	0
34645901	1	10	1	0	0	0.6	0.28	0.4	0.06
34645901	1	10	2	1	0.3	0.3	0.56	0	0.12
34645901	1	10	3	0	0.6	0	0	0.2	0
34645901	1	9	1	0	0	0.6	0.28	0.2	0.12
34645901	1	9	2	0	0.6	0.3	0	0.4	0
34645901	1	9	3	1	0.3	0	0.56	0	0.06
34645901	1	8	1	1	0.6	0.3	0.28	0.2	0.06
34645901	1	8	2	0	0	0	0	0	0.12
34645901	1	8	3	0	0.3	0.6	0.56	0	0
34645901	1	7	1	0	0.3	0.3	0	0.2	0
34645901	1	7	2	0	0	0	0.28	0.4	0.12
34645901	1	7	3	1	0.6	0	0.28	0	0.06
34645901	1	6	1	0	0.6	0.6	0	0.4	0
34645901	1	6	2	0	0	0.3	0	0.2	0.06
34645901	1	6	3	1	0.3	0	0.28	0	0
34645901	1	5	1	0	0	0.3	0.28	0.2	0.06
34645901	1	5	2	0	0.3	0.6	0	0	0
34645901	1	5	3	1	0.3	0	0.56	0.4	0.06
34645901	1	4	1	0	0	0	0.56	0.2	0.12
34645901	1	4	2	1	0.6	0.3	0.28	0	0
34645901	1	4	3	0	0.3	0.6	0	0.4	0.06
34645901	1	3	1	0	0	0.3	0.56	0.4	0.06
34645901	1	3	2	1	0.6	0	0.28	0	0.12
34645901	1	3	3	0	0.3	0.6	0	0.2	0.06
34645901	1	2	1	0	0.3	0	0	0	0.06
34645901	1	2	2	0	0	0.3	0.56	0.2	0
34645901	1	2	3	1	0.6	0	0.28	0.4	0.12
34645901	1	1	1	0	0	0.6	0.28	0.2	0.06
34645901	1	1	2	1	0.6	0	0.56	0.4	0.12
34645901	1	1	3	0	0.3	0.6	0	0	0.12
34648177	1	16	1	1	0	0.6	0.56	0.2	0
34648177	1	16	2	0	0.3	0	0.28	0.2	0.12
34648177	1	16	3	0	0.6	0.3	0	0	0.06
34648177	1	15	1	0	0.6	0.6	0	0	0.06
34648177	1	15	2	1	0.3	0.3	0.56	0.2	0.12
34648177	1	15	3	0	0	0	0.28	0.4	0
34648177	1	14	1	1	0.6	0	0.28	0.2	0
34648177	1	14	2	0	0	0.3	0.28	0.4	0.06
34648177	1	14	3	0	0.3	0.6	0	0	0.12
34648177	1	13	1	0	0	0.3	0.28	0	0.12
34648177	1	13	2	0	0.3	0	0	0.2	0.06
34648177	1	13	3	1	0	0.6	0.28	0	0
34648177	1	12	1	1	0.6	0.6	0.56	0.2	0.06
34648177	1	12	2	0	0.3	0.3	0	0.4	0.06
34648177	1	12	3	0	0	0	0.28	0.4	0
34648177	1	11	1	1	0	0.3	0.28	0	0.06
34648177	1	11	2	0	0.3	0	0	0.2	0.12
34648177	1	11	3	0	0.6	0	0	0	0
34648177	1	10	1	0	0	0.6	0.28	0.4	0.06
34648177	1	10	2	1	0.3	0.3	0.56	0	0.12
34648177	1	10	3	0	0.6	0	0	0.2	0
34648177	1	9	1	0	0	0.6	0.28	0.2	0.12
34648177	1	9	2	1	0.6	0.3	0	0.4	0
34648177	1	9	3	0	0.3	0	0.56	0	0.06
34648177	1	8	1	0	0.6	0.3	0.28	0.2	0.06
34648177	1	8	2	0	0	0	0	0	0.12
34648177	1	8	3	1	0.3	0.6	0.56	0	0
34648177	1	7	1	1	0.3	0.3	0	0.2	0
34648177	1	7	2	0	0	0	0.28	0.4	0.12
34648177	1	7	3	0	0.6	0	0.28	0	0.06
34648177	1	6	1	1	0.6	0.6	0	0.4	0
34648177	1	6	2	0	0	0.3	0	0.2	0.06
34648177	1	6	3	0	0.3	0	0.28	0	0
34648177	1	5	1	0	0	0.3	0.28	0.2	0.06
34648177	1	5	2	0	0.3	0.6	0	0	0
34648177	1	5	3	1	0.3	0	0.56	0.4	0.06
34648177	1	4	1	0	0	0	0.56	0.2	0.12
34648177	1	4	2	0	0.6	0.3	0.28	0	0
34648177	1	4	3	1	0.3	0.6	0	0.4	0.06
34648177	1	3	1	1	0	0.3	0.56	0.4	0.06
34648177	1	3	2	0	0.6	0	0.28	0	0.12
34648177	1	3	3	0	0.3	0.6	0	0.2	0.06
34648177	1	2	1	0	0.3	0	0	0	0.06
34648177	1	2	2	1	0	0.3	0.56	0.2	0
34648177	1	2	3	0	0.6	0	0.28	0.4	0.12
34648177	1	1	1	0	0	0.6	0.28	0.2	0.06
34648177	1	1	2	1	0.6	0	0.56	0.4	0.12
34648177	1	1	3	0	0.3	0.6	0	0	0.12
34722513	1	16	1	0	0	0.6	0.56	0.2	0
34722513	1	16	2	1	0.3	0	0.28	0.2	0.12
34722513	1	16	3	0	0.6	0.3	0	0	0.06
34722513	1	15	1	0	0.6	0.6	0	0	0.06
34722513	1	15	2	1	0.3	0.3	0.56	0.2	0.12
34722513	1	15	3	0	0	0	0.28	0.4	0
34722513	1	14	1	1	0.6	0	0.28	0.2	0
34722513	1	14	2	0	0	0.3	0.28	0.4	0.06
34722513	1	14	3	0	0.3	0.6	0	0	0.12
34722513	1	13	1	1	0	0.3	0.28	0	0.12
34722513	1	13	2	0	0.3	0	0	0.2	0.06
34722513	1	13	3	0	0	0.6	0.28	0	0
34722513	1	12	1	1	0.6	0.6	0.56	0.2	0.06
34722513	1	12	2	0	0.3	0.3	0	0.4	0.06
34722513	1	12	3	0	0	0	0.28	0.4	0
34722513	1	11	1	0	0	0.3	0.28	0	0.06
34722513	1	11	2	1	0.3	0	0	0.2	0.12
34722513	1	11	3	0	0.6	0	0	0	0
34722513	1	10	1	0	0	0.6	0.28	0.4	0.06
34722513	1	10	2	1	0.3	0.3	0.56	0	0.12
34722513	1	10	3	0	0.6	0	0	0.2	0
34722513	1	9	1	0	0	0.6	0.28	0.2	0.12
34722513	1	9	2	0	0.6	0.3	0	0.4	0
34722513	1	9	3	1	0.3	0	0.56	0	0.06
34722513	1	8	1	0	0.6	0.3	0.28	0.2	0.06
34722513	1	8	2	0	0	0	0	0	0.12
34722513	1	8	3	1	0.3	0.6	0.56	0	0
34722513	1	7	1	1	0.3	0.3	0	0.2	0
34722513	1	7	2	0	0	0	0.28	0.4	0.12
34722513	1	7	3	0	0.6	0	0.28	0	0.06
34722513	1	6	1	1	0.6	0.6	0	0.4	0
34722513	1	6	2	0	0	0.3	0	0.2	0.06
34722513	1	6	3	0	0.3	0	0.28	0	0
34722513	1	5	1	0	0	0.3	0.28	0.2	0.06
34722513	1	5	2	0	0.3	0.6	0	0	0
34722513	1	5	3	1	0.3	0	0.56	0.4	0.06
34722513	1	4	1	0	0	0	0.56	0.2	0.12
34722513	1	4	2	1	0.6	0.3	0.28	0	0
34722513	1	4	3	0	0.3	0.6	0	0.4	0.06
34722513	1	3	1	0	0	0.3	0.56	0.4	0.06
34722513	1	3	2	1	0.6	0	0.28	0	0.12
34722513	1	3	3	0	0.3	0.6	0	0.2	0.06
34722513	1	2	1	0	0.3	0	0	0	0.06
34722513	1	2	2	0	0	0.3	0.56	0.2	0
34722513	1	2	3	1	0.6	0	0.28	0.4	0.12
34722513	1	1	1	0	0	0.6	0.28	0.2	0.06
34722513	1	1	2	1	0.6	0	0.56	0.4	0.12
34722513	1	1	3	0	0.3	0.6	0	0	0.12
34902386	1	16	1	0	0	0.6	0.56	0.2	0
34902386	1	16	2	1	0.3	0	0.28	0.2	0.12
34902386	1	16	3	0	0.6	0.3	0	0	0.06
34902386	1	15	1	1	0.6	0.6	0	0	0.06
34902386	1	15	2	0	0.3	0.3	0.56	0.2	0.12
34902386	1	15	3	0	0	0	0.28	0.4	0
34902386	1	14	1	0	0.6	0	0.28	0.2	0
34902386	1	14	2	0	0	0.3	0.28	0.4	0.06
34902386	1	14	3	1	0.3	0.6	0	0	0.12
34902386	1	13	1	1	0	0.3	0.28	0	0.12
34902386	1	13	2	0	0.3	0	0	0.2	0.06
34902386	1	13	3	0	0	0.6	0.28	0	0
34902386	1	12	1	1	0.6	0.6	0.56	0.2	0.06
34902386	1	12	2	0	0.3	0.3	0	0.4	0.06
34902386	1	12	3	0	0	0	0.28	0.4	0
34902386	1	11	1	1	0	0.3	0.28	0	0.06
34902386	1	11	2	0	0.3	0	0	0.2	0.12
34902386	1	11	3	0	0.6	0	0	0	0
34902386	1	10	1	0	0	0.6	0.28	0.4	0.06
34902386	1	10	2	1	0.3	0.3	0.56	0	0.12
34902386	1	10	3	0	0.6	0	0	0.2	0
34902386	1	9	1	0	0	0.6	0.28	0.2	0.12
34902386	1	9	2	0	0.6	0.3	0	0.4	0
34902386	1	9	3	1	0.3	0	0.56	0	0.06
34902386	1	8	1	1	0.6	0.3	0.28	0.2	0.06
34902386	1	8	2	0	0	0	0	0	0.12
34902386	1	8	3	0	0.3	0.6	0.56	0	0
34902386	1	7	1	0	0.3	0.3	0	0.2	0
34902386	1	7	2	0	0	0	0.28	0.4	0.12
34902386	1	7	3	1	0.6	0	0.28	0	0.06
34902386	1	6	1	0	0.6	0.6	0	0.4	0
34902386	1	6	2	0	0	0.3	0	0.2	0.06
34902386	1	6	3	1	0.3	0	0.28	0	0
34902386	1	5	1	1	0	0.3	0.28	0.2	0.06
34902386	1	5	2	0	0.3	0.6	0	0	0
34902386	1	5	3	0	0.3	0	0.56	0.4	0.06
34902386	1	4	1	0	0	0	0.56	0.2	0.12
34902386	1	4	2	1	0.6	0.3	0.28	0	0
34902386	1	4	3	0	0.3	0.6	0	0.4	0.06
34902386	1	3	1	0	0	0.3	0.56	0.4	0.06
34902386	1	3	2	1	0.6	0	0.28	0	0.12
34902386	1	3	3	0	0.3	0.6	0	0.2	0.06
34902386	1	2	1	1	0.3	0	0	0	0.06
34902386	1	2	2	0	0	0.3	0.56	0.2	0
34902386	1	2	3	0	0.6	0	0.28	0.4	0.12
34902386	1	1	1	0	0	0.6	0.28	0.2	0.06
34902386	1	1	2	0	0.6	0	0.56	0.4	0.12
34902386	1	1	3	1	0.3	0.6	0	0	0.12
34903014	1	16	1	0	0	0.6	0.56	0.2	0
34903014	1	16	2	1	0.3	0	0.28	0.2	0.12
34903014	1	16	3	0	0.6	0.3	0	0	0.06
34903014	1	15	1	1	0.6	0.6	0	0	0.06
34903014	1	15	2	0	0.3	0.3	0.56	0.2	0.12
34903014	1	15	3	0	0	0	0.28	0.4	0
34903014	1	14	1	0	0.6	0	0.28	0.2	0
34903014	1	14	2	0	0	0.3	0.28	0.4	0.06
34903014	1	14	3	1	0.3	0.6	0	0	0.12
34903014	1	13	1	1	0	0.3	0.28	0	0.12
34903014	1	13	2	0	0.3	0	0	0.2	0.06
34903014	1	13	3	0	0	0.6	0.28	0	0
34903014	1	12	1	1	0.6	0.6	0.56	0.2	0.06
34903014	1	12	2	0	0.3	0.3	0	0.4	0.06
34903014	1	12	3	0	0	0	0.28	0.4	0
34903014	1	11	1	0	0	0.3	0.28	0	0.06
34903014	1	11	2	1	0.3	0	0	0.2	0.12
34903014	1	11	3	0	0.6	0	0	0	0
34903014	1	10	1	0	0	0.6	0.28	0.4	0.06
34903014	1	10	2	1	0.3	0.3	0.56	0	0.12
34903014	1	10	3	0	0.6	0	0	0.2	0
34903014	1	9	1	0	0	0.6	0.28	0.2	0.12
34903014	1	9	2	0	0.6	0.3	0	0.4	0
34903014	1	9	3	1	0.3	0	0.56	0	0.06
34903014	1	8	1	1	0.6	0.3	0.28	0.2	0.06
34903014	1	8	2	0	0	0	0	0	0.12
34903014	1	8	3	0	0.3	0.6	0.56	0	0
34903014	1	7	1	0	0.3	0.3	0	0.2	0
34903014	1	7	2	0	0	0	0.28	0.4	0.12
34903014	1	7	3	1	0.6	0	0.28	0	0.06
34903014	1	6	1	0	0.6	0.6	0	0.4	0
34903014	1	6	2	0	0	0.3	0	0.2	0.06
34903014	1	6	3	1	0.3	0	0.28	0	0
34903014	1	5	1	0	0	0.3	0.28	0.2	0.06
34903014	1	5	2	0	0.3	0.6	0	0	0
34903014	1	5	3	1	0.3	0	0.56	0.4	0.06
34903014	1	4	1	0	0	0	0.56	0.2	0.12
34903014	1	4	2	1	0.6	0.3	0.28	0	0
34903014	1	4	3	0	0.3	0.6	0	0.4	0.06
34903014	1	3	1	0	0	0.3	0.56	0.4	0.06
34903014	1	3	2	1	0.6	0	0.28	0	0.12
34903014	1	3	3	0	0.3	0.6	0	0.2	0.06
34903014	1	2	1	0	0.3	0	0	0	0.06
34903014	1	2	2	0	0	0.3	0.56	0.2	0
34903014	1	2	3	1	0.6	0	0.28	0.4	0.12
34903014	1	1	1	0	0	0.6	0.28	0.2	0.06
34903014	1	1	2	0	0.6	0	0.56	0.4	0.12
34903014	1	1	3	1	0.3	0.6	0	0	0.12
34905495	1	16	1	0	0	0.6	0.56	0.2	0
34905495	1	16	2	0	0.3	0	0.28	0.2	0.12
34905495	1	16	3	1	0.6	0.3	0	0	0.06
34905495	1	15	1	1	0.6	0.6	0	0	0.06
34905495	1	15	2	0	0.3	0.3	0.56	0.2	0.12
34905495	1	15	3	0	0	0	0.28	0.4	0
34905495	1	14	1	0	0.6	0	0.28	0.2	0
34905495	1	14	2	0	0	0.3	0.28	0.4	0.06
34905495	1	14	3	1	0.3	0.6	0	0	0.12
34905495	1	13	1	1	0	0.3	0.28	0	0.12
34905495	1	13	2	0	0.3	0	0	0.2	0.06
34905495	1	13	3	0	0	0.6	0.28	0	0
34905495	1	12	1	1	0.6	0.6	0.56	0.2	0.06
34905495	1	12	2	0	0.3	0.3	0	0.4	0.06
34905495	1	12	3	0	0	0	0.28	0.4	0
34905495	1	11	1	1	0	0.3	0.28	0	0.06
34905495	1	11	2	0	0.3	0	0	0.2	0.12
34905495	1	11	3	0	0.6	0	0	0	0
34905495	1	10	1	0	0	0.6	0.28	0.4	0.06
34905495	1	10	2	1	0.3	0.3	0.56	0	0.12
34905495	1	10	3	0	0.6	0	0	0.2	0
34905495	1	9	1	0	0	0.6	0.28	0.2	0.12
34905495	1	9	2	0	0.6	0.3	0	0.4	0
34905495	1	9	3	1	0.3	0	0.56	0	0.06
34905495	1	8	1	1	0.6	0.3	0.28	0.2	0.06
34905495	1	8	2	0	0	0	0	0	0.12
34905495	1	8	3	0	0.3	0.6	0.56	0	0
34905495	1	7	1	0	0.3	0.3	0	0.2	0
34905495	1	7	2	0	0	0	0.28	0.4	0.12
34905495	1	7	3	1	0.6	0	0.28	0	0.06
34905495	1	6	1	1	0.6	0.6	0	0.4	0
34905495	1	6	2	0	0	0.3	0	0.2	0.06
34905495	1	6	3	0	0.3	0	0.28	0	0
34905495	1	5	1	1	0	0.3	0.28	0.2	0.06
34905495	1	5	2	0	0.3	0.6	0	0	0
34905495	1	5	3	0	0.3	0	0.56	0.4	0.06
34905495	1	4	1	0	0	0	0.56	0.2	0.12
34905495	1	4	2	1	0.6	0.3	0.28	0	0
34905495	1	4	3	0	0.3	0.6	0	0.4	0.06
34905495	1	3	1	0	0	0.3	0.56	0.4	0.06
34905495	1	3	2	1	0.6	0	0.28	0	0.12
34905495	1	3	3	0	0.3	0.6	0	0.2	0.06
34905495	1	2	1	0	0.3	0	0	0	0.06
34905495	1	2	2	0	0	0.3	0.56	0.2	0
34905495	1	2	3	1	0.6	0	0.28	0.4	0.12
34905495	1	1	1	0	0	0.6	0.28	0.2	0.06
34905495	1	1	2	1	0.6	0	0.56	0.4	0.12
34905495	1	1	3	0	0.3	0.6	0	0	0.12
34914249	1	16	1	1	0	0.6	0.56	0.2	0
34914249	1	16	2	0	0.3	0	0.28	0.2	0.12
34914249	1	16	3	0	0.6	0.3	0	0	0.06
34914249	1	15	1	1	0.6	0.6	0	0	0.06
34914249	1	15	2	0	0.3	0.3	0.56	0.2	0.12
34914249	1	15	3	0	0	0	0.28	0.4	0
34914249	1	14	1	0	0.6	0	0.28	0.2	0
34914249	1	14	2	1	0	0.3	0.28	0.4	0.06
34914249	1	14	3	0	0.3	0.6	0	0	0.12
34914249	1	13	1	0	0	0.3	0.28	0	0.12
34914249	1	13	2	0	0.3	0	0	0.2	0.06
34914249	1	13	3	1	0	0.6	0.28	0	0
34914249	1	12	1	0	0.6	0.6	0.56	0.2	0.06
34914249	1	12	2	1	0.3	0.3	0	0.4	0.06
34914249	1	12	3	0	0	0	0.28	0.4	0
34914249	1	11	1	1	0	0.3	0.28	0	0.06
34914249	1	11	2	0	0.3	0	0	0.2	0.12
34914249	1	11	3	0	0.6	0	0	0	0
34914249	1	10	1	1	0	0.6	0.28	0.4	0.06
34914249	1	10	2	0	0.3	0.3	0.56	0	0.12
34914249	1	10	3	0	0.6	0	0	0.2	0
34914249	1	9	1	0	0	0.6	0.28	0.2	0.12
34914249	1	9	2	1	0.6	0.3	0	0.4	0
34914249	1	9	3	0	0.3	0	0.56	0	0.06
34914249	1	8	1	0	0.6	0.3	0.28	0.2	0.06
34914249	1	8	2	0	0	0	0	0	0.12
34914249	1	8	3	1	0.3	0.6	0.56	0	0
34914249	1	7	1	0	0.3	0.3	0	0.2	0
34914249	1	7	2	1	0	0	0.28	0.4	0.12
34914249	1	7	3	0	0.6	0	0.28	0	0.06
34914249	1	6	1	1	0.6	0.6	0	0.4	0
34914249	1	6	2	0	0	0.3	0	0.2	0.06
34914249	1	6	3	0	0.3	0	0.28	0	0
34914249	1	5	1	0	0	0.3	0.28	0.2	0.06
34914249	1	5	2	0	0.3	0.6	0	0	0
34914249	1	5	3	1	0.3	0	0.56	0.4	0.06
34914249	1	4	1	0	0	0	0.56	0.2	0.12
34914249	1	4	2	0	0.6	0.3	0.28	0	0
34914249	1	4	3	1	0.3	0.6	0	0.4	0.06
34914249	1	3	1	1	0	0.3	0.56	0.4	0.06
34914249	1	3	2	0	0.6	0	0.28	0	0.12
34914249	1	3	3	0	0.3	0.6	0	0.2	0.06
34914249	1	2	1	0	0.3	0	0	0	0.06
34914249	1	2	2	1	0	0.3	0.56	0.2	0
34914249	1	2	3	0	0.6	0	0.28	0.4	0.12
34914249	1	1	1	0	0	0.6	0.28	0.2	0.06
34914249	1	1	2	1	0.6	0	0.56	0.4	0.12
34914249	1	1	3	0	0.3	0.6	0	0	0.12
34914257	1	16	1	1	0	0.6	0.56	0.2	0
34914257	1	16	2	0	0.3	0	0.28	0.2	0.12
34914257	1	16	3	0	0.6	0.3	0	0	0.06
34914257	1	15	1	0	0.6	0.6	0	0	0.06
34914257	1	15	2	1	0.3	0.3	0.56	0.2	0.12
34914257	1	15	3	0	0	0	0.28	0.4	0
34914257	1	14	1	1	0.6	0	0.28	0.2	0
34914257	1	14	2	0	0	0.3	0.28	0.4	0.06
34914257	1	14	3	0	0.3	0.6	0	0	0.12
34914257	1	13	1	1	0	0.3	0.28	0	0.12
34914257	1	13	2	0	0.3	0	0	0.2	0.06
34914257	1	13	3	0	0	0.6	0.28	0	0
34914257	1	12	1	1	0.6	0.6	0.56	0.2	0.06
34914257	1	12	2	0	0.3	0.3	0	0.4	0.06
34914257	1	12	3	0	0	0	0.28	0.4	0
34914257	1	11	1	0	0	0.3	0.28	0	0.06
34914257	1	11	2	1	0.3	0	0	0.2	0.12
34914257	1	11	3	0	0.6	0	0	0	0
34914257	1	10	1	1	0	0.6	0.28	0.4	0.06
34914257	1	10	2	0	0.3	0.3	0.56	0	0.12
34914257	1	10	3	0	0.6	0	0	0.2	0
34914257	1	9	1	1	0	0.6	0.28	0.2	0.12
34914257	1	9	2	0	0.6	0.3	0	0.4	0
34914257	1	9	3	0	0.3	0	0.56	0	0.06
34914257	1	8	1	0	0.6	0.3	0.28	0.2	0.06
34914257	1	8	2	0	0	0	0	0	0.12
34914257	1	8	3	1	0.3	0.6	0.56	0	0
34914257	1	7	1	0	0.3	0.3	0	0.2	0
34914257	1	7	2	1	0	0	0.28	0.4	0.12
34914257	1	7	3	0	0.6	0	0.28	0	0.06
34914257	1	6	1	1	0.6	0.6	0	0.4	0
34914257	1	6	2	0	0	0.3	0	0.2	0.06
34914257	1	6	3	0	0.3	0	0.28	0	0
34914257	1	5	1	0	0	0.3	0.28	0.2	0.06
34914257	1	5	2	0	0.3	0.6	0	0	0
34914257	1	5	3	1	0.3	0	0.56	0.4	0.06
34914257	1	4	1	0	0	0	0.56	0.2	0.12
34914257	1	4	2	0	0.6	0.3	0.28	0	0
34914257	1	4	3	1	0.3	0.6	0	0.4	0.06
34914257	1	3	1	0	0	0.3	0.56	0.4	0.06
34914257	1	3	2	0	0.6	0	0.28	0	0.12
34914257	1	3	3	1	0.3	0.6	0	0.2	0.06
34914257	1	2	1	0	0.3	0	0	0	0.06
34914257	1	2	2	0	0	0.3	0.56	0.2	0
34914257	1	2	3	1	0.6	0	0.28	0.4	0.12
34914257	1	1	1	1	0	0.6	0.28	0.2	0.06
34914257	1	1	2	0	0.6	0	0.56	0.4	0.12
34914257	1	1	3	0	0.3	0.6	0	0	0.12
34917681	1	16	1	0	0	0.6	0.56	0.2	0
34917681	1	16	2	0	0.3	0	0.28	0.2	0.12
34917681	1	16	3	1	0.6	0.3	0	0	0.06
34917681	1	15	1	1	0.6	0.6	0	0	0.06
34917681	1	15	2	0	0.3	0.3	0.56	0.2	0.12
34917681	1	15	3	0	0	0	0.28	0.4	0
34917681	1	14	1	0	0.6	0	0.28	0.2	0
34917681	1	14	2	0	0	0.3	0.28	0.4	0.06
34917681	1	14	3	1	0.3	0.6	0	0	0.12
34917681	1	13	1	0	0	0.3	0.28	0	0.12
34917681	1	13	2	0	0.3	0	0	0.2	0.06
34917681	1	13	3	1	0	0.6	0.28	0	0
34917681	1	12	1	0	0.6	0.6	0.56	0.2	0.06
34917681	1	12	2	0	0.3	0.3	0	0.4	0.06
34917681	1	12	3	1	0	0	0.28	0.4	0
34917681	1	11	1	1	0	0.3	0.28	0	0.06
34917681	1	11	2	0	0.3	0	0	0.2	0.12
34917681	1	11	3	0	0.6	0	0	0	0
34917681	1	10	1	1	0	0.6	0.28	0.4	0.06
34917681	1	10	2	0	0.3	0.3	0.56	0	0.12
34917681	1	10	3	0	0.6	0	0	0.2	0
34917681	1	9	1	0	0	0.6	0.28	0.2	0.12
34917681	1	9	2	1	0.6	0.3	0	0.4	0
34917681	1	9	3	0	0.3	0	0.56	0	0.06
34917681	1	8	1	1	0.6	0.3	0.28	0.2	0.06
34917681	1	8	2	0	0	0	0	0	0.12
34917681	1	8	3	0	0.3	0.6	0.56	0	0
34917681	1	7	1	0	0.3	0.3	0	0.2	0
34917681	1	7	2	0	0	0	0.28	0.4	0.12
34917681	1	7	3	1	0.6	0	0.28	0	0.06
34917681	1	6	1	1	0.6	0.6	0	0.4	0
34917681	1	6	2	0	0	0.3	0	0.2	0.06
34917681	1	6	3	0	0.3	0	0.28	0	0
34917681	1	5	1	0	0	0.3	0.28	0.2	0.06
34917681	1	5	2	1	0.3	0.6	0	0	0
34917681	1	5	3	0	0.3	0	0.56	0.4	0.06
34917681	1	4	1	0	0	0	0.56	0.2	0.12
34917681	1	4	2	1	0.6	0.3	0.28	0	0
34917681	1	4	3	0	0.3	0.6	0	0.4	0.06
34917681	1	3	1	0	0	0.3	0.56	0.4	0.06
34917681	1	3	2	0	0.6	0	0.28	0	0.12
34917681	1	3	3	1	0.3	0.6	0	0.2	0.06
34917681	1	2	1	0	0.3	0	0	0	0.06
34917681	1	2	2	0	0	0.3	0.56	0.2	0
34917681	1	2	3	1	0.6	0	0.28	0.4	0.12
34917681	1	1	1	0	0	0.6	0.28	0.2	0.06
34917681	1	1	2	0	0.6	0	0.56	0.4	0.12
34917681	1	1	3	1	0.3	0.6	0	0	0.12
34917870	1	16	1	1	0	0.6	0.56	0.2	0
34917870	1	16	2	0	0.3	0	0.28	0.2	0.12
34917870	1	16	3	0	0.6	0.3	0	0	0.06
34917870	1	15	1	0	0.6	0.6	0	0	0.06
34917870	1	15	2	1	0.3	0.3	0.56	0.2	0.12
34917870	1	15	3	0	0	0	0.28	0.4	0
34917870	1	14	1	1	0.6	0	0.28	0.2	0
34917870	1	14	2	0	0	0.3	0.28	0.4	0.06
34917870	1	14	3	0	0.3	0.6	0	0	0.12
34917870	1	13	1	0	0	0.3	0.28	0	0.12
34917870	1	13	2	0	0.3	0	0	0.2	0.06
34917870	1	13	3	1	0	0.6	0.28	0	0
34917870	1	12	1	1	0.6	0.6	0.56	0.2	0.06
34917870	1	12	2	0	0.3	0.3	0	0.4	0.06
34917870	1	12	3	0	0	0	0.28	0.4	0
34917870	1	11	1	0	0	0.3	0.28	0	0.06
34917870	1	11	2	1	0.3	0	0	0.2	0.12
34917870	1	11	3	0	0.6	0	0	0	0
34917870	1	10	1	1	0	0.6	0.28	0.4	0.06
34917870	1	10	2	0	0.3	0.3	0.56	0	0.12
34917870	1	10	3	0	0.6	0	0	0.2	0
34917870	1	9	1	1	0	0.6	0.28	0.2	0.12
34917870	1	9	2	0	0.6	0.3	0	0.4	0
34917870	1	9	3	0	0.3	0	0.56	0	0.06
34917870	1	8	1	1	0.6	0.3	0.28	0.2	0.06
34917870	1	8	2	0	0	0	0	0	0.12
34917870	1	8	3	0	0.3	0.6	0.56	0	0
34917870	1	7	1	1	0.3	0.3	0	0.2	0
34917870	1	7	2	0	0	0	0.28	0.4	0.12
34917870	1	7	3	0	0.6	0	0.28	0	0.06
34917870	1	6	1	1	0.6	0.6	0	0.4	0
34917870	1	6	2	0	0	0.3	0	0.2	0.06
34917870	1	6	3	0	0.3	0	0.28	0	0
34917870	1	5	1	0	0	0.3	0.28	0.2	0.06
34917870	1	5	2	0	0.3	0.6	0	0	0
34917870	1	5	3	1	0.3	0	0.56	0.4	0.06
34917870	1	4	1	0	0	0	0.56	0.2	0.12
34917870	1	4	2	0	0.6	0.3	0.28	0	0
34917870	1	4	3	1	0.3	0.6	0	0.4	0.06
34917870	1	3	1	1	0	0.3	0.56	0.4	0.06
34917870	1	3	2	0	0.6	0	0.28	0	0.12
34917870	1	3	3	0	0.3	0.6	0	0.2	0.06
34917870	1	2	1	0	0.3	0	0	0	0.06
34917870	1	2	2	0	0	0.3	0.56	0.2	0
34917870	1	2	3	1	0.6	0	0.28	0.4	0.12
34917870	1	1	1	0	0	0.6	0.28	0.2	0.06
34917870	1	1	2	1	0.6	0	0.56	0.4	0.12
34917870	1	1	3	0	0.3	0.6	0	0	0.12
34918069	1	16	1	1	0	0.6	0.56	0.2	0
34918069	1	16	2	0	0.3	0	0.28	0.2	0.12
34918069	1	16	3	0	0.6	0.3	0	0	0.06
34918069	1	15	1	1	0.6	0.6	0	0	0.06
34918069	1	15	2	0	0.3	0.3	0.56	0.2	0.12
34918069	1	15	3	0	0	0	0.28	0.4	0
34918069	1	14	1	0	0.6	0	0.28	0.2	0
34918069	1	14	2	0	0	0.3	0.28	0.4	0.06
34918069	1	14	3	1	0.3	0.6	0	0	0.12
34918069	1	13	1	0	0	0.3	0.28	0	0.12
34918069	1	13	2	0	0.3	0	0	0.2	0.06
34918069	1	13	3	1	0	0.6	0.28	0	0
34918069	1	12	1	1	0.6	0.6	0.56	0.2	0.06
34918069	1	12	2	0	0.3	0.3	0	0.4	0.06
34918069	1	12	3	0	0	0	0.28	0.4	0
34918069	1	11	1	1	0	0.3	0.28	0	0.06
34918069	1	11	2	0	0.3	0	0	0.2	0.12
34918069	1	11	3	0	0.6	0	0	0	0
34918069	1	10	1	0	0	0.6	0.28	0.4	0.06
34918069	1	10	2	1	0.3	0.3	0.56	0	0.12
34918069	1	10	3	0	0.6	0	0	0.2	0
34918069	1	9	1	0	0	0.6	0.28	0.2	0.12
34918069	1	9	2	1	0.6	0.3	0	0.4	0
34918069	1	9	3	0	0.3	0	0.56	0	0.06
34918069	1	8	1	1	0.6	0.3	0.28	0.2	0.06
34918069	1	8	2	0	0	0	0	0	0.12
34918069	1	8	3	0	0.3	0.6	0.56	0	0
34918069	1	7	1	0	0.3	0.3	0	0.2	0
34918069	1	7	2	0	0	0	0.28	0.4	0.12
34918069	1	7	3	1	0.6	0	0.28	0	0.06
34918069	1	6	1	1	0.6	0.6	0	0.4	0
34918069	1	6	2	0	0	0.3	0	0.2	0.06
34918069	1	6	3	0	0.3	0	0.28	0	0
34918069	1	5	1	0	0	0.3	0.28	0.2	0.06
34918069	1	5	2	0	0.3	0.6	0	0	0
34918069	1	5	3	1	0.3	0	0.56	0.4	0.06
34918069	1	4	1	0	0	0	0.56	0.2	0.12
34918069	1	4	2	0	0.6	0.3	0.28	0	0
34918069	1	4	3	1	0.3	0.6	0	0.4	0.06
34918069	1	3	1	1	0	0.3	0.56	0.4	0.06
34918069	1	3	2	0	0.6	0	0.28	0	0.12
34918069	1	3	3	0	0.3	0.6	0	0.2	0.06
34918069	1	2	1	0	0.3	0	0	0	0.06
34918069	1	2	2	1	0	0.3	0.56	0.2	0
34918069	1	2	3	0	0.6	0	0.28	0.4	0.12
34918069	1	1	1	1	0	0.6	0.28	0.2	0.06
34918069	1	1	2	0	0.6	0	0.56	0.4	0.12
34918069	1	1	3	0	0.3	0.6	0	0	0.12
34940427	1	16	1	0	0	0.6	0.56	0.2	0
34940427	1	16	2	1	0.3	0	0.28	0.2	0.12
34940427	1	16	3	0	0.6	0.3	0	0	0.06
34940427	1	15	1	0	0.6	0.6	0	0	0.06
34940427	1	15	2	1	0.3	0.3	0.56	0.2	0.12
34940427	1	15	3	0	0	0	0.28	0.4	0
34940427	1	14	1	0	0.6	0	0.28	0.2	0
34940427	1	14	2	1	0	0.3	0.28	0.4	0.06
34940427	1	14	3	0	0.3	0.6	0	0	0.12
34940427	1	13	1	1	0	0.3	0.28	0	0.12
34940427	1	13	2	0	0.3	0	0	0.2	0.06
34940427	1	13	3	0	0	0.6	0.28	0	0
34940427	1	12	1	1	0.6	0.6	0.56	0.2	0.06
34940427	1	12	2	0	0.3	0.3	0	0.4	0.06
34940427	1	12	3	0	0	0	0.28	0.4	0
34940427	1	11	1	1	0	0.3	0.28	0	0.06
34940427	1	11	2	0	0.3	0	0	0.2	0.12
34940427	1	11	3	0	0.6	0	0	0	0
34940427	1	10	1	1	0	0.6	0.28	0.4	0.06
34940427	1	10	2	0	0.3	0.3	0.56	0	0.12
34940427	1	10	3	0	0.6	0	0	0.2	0
34940427	1	9	1	1	0	0.6	0.28	0.2	0.12
34940427	1	9	2	0	0.6	0.3	0	0.4	0
34940427	1	9	3	0	0.3	0	0.56	0	0.06
34940427	1	8	1	1	0.6	0.3	0.28	0.2	0.06
34940427	1	8	2	0	0	0	0	0	0.12
34940427	1	8	3	0	0.3	0.6	0.56	0	0
34940427	1	7	1	1	0.3	0.3	0	0.2	0
34940427	1	7	2	0	0	0	0.28	0.4	0.12
34940427	1	7	3	0	0.6	0	0.28	0	0.06
34940427	1	6	1	1	0.6	0.6	0	0.4	0
34940427	1	6	2	0	0	0.3	0	0.2	0.06
34940427	1	6	3	0	0.3	0	0.28	0	0
34940427	1	5	1	1	0	0.3	0.28	0.2	0.06
34940427	1	5	2	0	0.3	0.6	0	0	0
34940427	1	5	3	0	0.3	0	0.56	0.4	0.06
34940427	1	4	1	0	0	0	0.56	0.2	0.12
34940427	1	4	2	0	0.6	0.3	0.28	0	0
34940427	1	4	3	1	0.3	0.6	0	0.4	0.06
34940427	1	3	1	1	0	0.3	0.56	0.4	0.06
34940427	1	3	2	0	0.6	0	0.28	0	0.12
34940427	1	3	3	0	0.3	0.6	0	0.2	0.06
34940427	1	2	1	0	0.3	0	0	0	0.06
34940427	1	2	2	0	0	0.3	0.56	0.2	0
34940427	1	2	3	1	0.6	0	0.28	0.4	0.12
34940427	1	1	1	0	0	0.6	0.28	0.2	0.06
34940427	1	1	2	1	0.6	0	0.56	0.4	0.12
34940427	1	1	3	0	0.3	0.6	0	0	0.12
34954227	1	16	1	0	0	0.6	0.56	0.2	0
34954227	1	16	2	1	0.3	0	0.28	0.2	0.12
34954227	1	16	3	0	0.6	0.3	0	0	0.06
34954227	1	15	1	0	0.6	0.6	0	0	0.06
34954227	1	15	2	1	0.3	0.3	0.56	0.2	0.12
34954227	1	15	3	0	0	0	0.28	0.4	0
34954227	1	14	1	0	0.6	0	0.28	0.2	0
34954227	1	14	2	1	0	0.3	0.28	0.4	0.06
34954227	1	14	3	0	0.3	0.6	0	0	0.12
34954227	1	13	1	0	0	0.3	0.28	0	0.12
34954227	1	13	2	1	0.3	0	0	0.2	0.06
34954227	1	13	3	0	0	0.6	0.28	0	0
34954227	1	12	1	0	0.6	0.6	0.56	0.2	0.06
34954227	1	12	2	1	0.3	0.3	0	0.4	0.06
34954227	1	12	3	0	0	0	0.28	0.4	0
34954227	1	11	1	0	0	0.3	0.28	0	0.06
34954227	1	11	2	1	0.3	0	0	0.2	0.12
34954227	1	11	3	0	0.6	0	0	0	0
34954227	1	10	1	1	0	0.6	0.28	0.4	0.06
34954227	1	10	2	0	0.3	0.3	0.56	0	0.12
34954227	1	10	3	0	0.6	0	0	0.2	0
34954227	1	9	1	1	0	0.6	0.28	0.2	0.12
34954227	1	9	2	0	0.6	0.3	0	0.4	0
34954227	1	9	3	0	0.3	0	0.56	0	0.06
34954227	1	8	1	1	0.6	0.3	0.28	0.2	0.06
34954227	1	8	2	0	0	0	0	0	0.12
34954227	1	8	3	0	0.3	0.6	0.56	0	0
34954227	1	7	1	0	0.3	0.3	0	0.2	0
34954227	1	7	2	1	0	0	0.28	0.4	0.12
34954227	1	7	3	0	0.6	0	0.28	0	0.06
34954227	1	6	1	0	0.6	0.6	0	0.4	0
34954227	1	6	2	1	0	0.3	0	0.2	0.06
34954227	1	6	3	0	0.3	0	0.28	0	0
34954227	1	5	1	1	0	0.3	0.28	0.2	0.06
34954227	1	5	2	0	0.3	0.6	0	0	0
34954227	1	5	3	0	0.3	0	0.56	0.4	0.06
34954227	1	4	1	0	0	0	0.56	0.2	0.12
34954227	1	4	2	0	0.6	0.3	0.28	0	0
34954227	1	4	3	1	0.3	0.6	0	0.4	0.06
34954227	1	3	1	0	0	0.3	0.56	0.4	0.06
34954227	1	3	2	0	0.6	0	0.28	0	0.12
34954227	1	3	3	1	0.3	0.6	0	0.2	0.06
34954227	1	2	1	0	0.3	0	0	0	0.06
34954227	1	2	2	1	0	0.3	0.56	0.2	0
34954227	1	2	3	0	0.6	0	0.28	0.4	0.12
34954227	1	1	1	1	0	0.6	0.28	0.2	0.06
34954227	1	1	2	0	0.6	0	0.56	0.4	0.12
34954227	1	1	3	0	0.3	0.6	0	0	0.12
34958694	1	16	1	1	0	0.6	0.56	0.2	0
34958694	1	16	2	0	0.3	0	0.28	0.2	0.12
34958694	1	16	3	0	0.6	0.3	0	0	0.06
34958694	1	15	1	1	0.6	0.6	0	0	0.06
34958694	1	15	2	0	0.3	0.3	0.56	0.2	0.12
34958694	1	15	3	0	0	0	0.28	0.4	0
34958694	1	14	1	0	0.6	0	0.28	0.2	0
34958694	1	14	2	0	0	0.3	0.28	0.4	0.06
34958694	1	14	3	1	0.3	0.6	0	0	0.12
34958694	1	13	1	0	0	0.3	0.28	0	0.12
34958694	1	13	2	0	0.3	0	0	0.2	0.06
34958694	1	13	3	1	0	0.6	0.28	0	0
34958694	1	12	1	1	0.6	0.6	0.56	0.2	0.06
34958694	1	12	2	0	0.3	0.3	0	0.4	0.06
34958694	1	12	3	0	0	0	0.28	0.4	0
34958694	1	11	1	1	0	0.3	0.28	0	0.06
34958694	1	11	2	0	0.3	0	0	0.2	0.12
34958694	1	11	3	0	0.6	0	0	0	0
34958694	1	10	1	0	0	0.6	0.28	0.4	0.06
34958694	1	10	2	1	0.3	0.3	0.56	0	0.12
34958694	1	10	3	0	0.6	0	0	0.2	0
34958694	1	9	1	0	0	0.6	0.28	0.2	0.12
34958694	1	9	2	0	0.6	0.3	0	0.4	0
34958694	1	9	3	1	0.3	0	0.56	0	0.06
34958694	1	8	1	0	0.6	0.3	0.28	0.2	0.06
34958694	1	8	2	0	0	0	0	0	0.12
34958694	1	8	3	1	0.3	0.6	0.56	0	0
34958694	1	7	1	1	0.3	0.3	0	0.2	0
34958694	1	7	2	0	0	0	0.28	0.4	0.12
34958694	1	7	3	0	0.6	0	0.28	0	0.06
34958694	1	6	1	0	0.6	0.6	0	0.4	0
34958694	1	6	2	0	0	0.3	0	0.2	0.06
34958694	1	6	3	1	0.3	0	0.28	0	0
34958694	1	5	1	0	0	0.3	0.28	0.2	0.06
34958694	1	5	2	1	0.3	0.6	0	0	0
34958694	1	5	3	0	0.3	0	0.56	0.4	0.06
34958694	1	4	1	0	0	0	0.56	0.2	0.12
34958694	1	4	2	1	0.6	0.3	0.28	0	0
34958694	1	4	3	0	0.3	0.6	0	0.4	0.06
34958694	1	3	1	0	0	0.3	0.56	0.4	0.06
34958694	1	3	2	0	0.6	0	0.28	0	0.12
34958694	1	3	3	1	0.3	0.6	0	0.2	0.06
34958694	1	2	1	0	0.3	0	0	0	0.06
34958694	1	2	2	1	0	0.3	0.56	0.2	0
34958694	1	2	3	0	0.6	0	0.28	0.4	0.12
34958694	1	1	1	0	0	0.6	0.28	0.2	0.06
34958694	1	1	2	0	0.6	0	0.56	0.4	0.12
34958694	1	1	3	1	0.3	0.6	0	0	0.12
34961039	1	16	1	0	0	0.6	0.56	0.2	0
34961039	1	16	2	1	0.3	0	0.28	0.2	0.12
34961039	1	16	3	0	0.6	0.3	0	0	0.06
34961039	1	15	1	0	0.6	0.6	0	0	0.06
34961039	1	15	2	0	0.3	0.3	0.56	0.2	0.12
34961039	1	15	3	1	0	0	0.28	0.4	0
34961039	1	14	1	0	0.6	0	0.28	0.2	0
34961039	1	14	2	1	0	0.3	0.28	0.4	0.06
34961039	1	14	3	0	0.3	0.6	0	0	0.12
34961039	1	13	1	0	0	0.3	0.28	0	0.12
34961039	1	13	2	1	0.3	0	0	0.2	0.06
34961039	1	13	3	0	0	0.6	0.28	0	0
34961039	1	12	1	1	0.6	0.6	0.56	0.2	0.06
34961039	1	12	2	0	0.3	0.3	0	0.4	0.06
34961039	1	12	3	0	0	0	0.28	0.4	0
34961039	1	11	1	0	0	0.3	0.28	0	0.06
34961039	1	11	2	1	0.3	0	0	0.2	0.12
34961039	1	11	3	0	0.6	0	0	0	0
34961039	1	10	1	1	0	0.6	0.28	0.4	0.06
34961039	1	10	2	0	0.3	0.3	0.56	0	0.12
34961039	1	10	3	0	0.6	0	0	0.2	0
34961039	1	9	1	0	0	0.6	0.28	0.2	0.12
34961039	1	9	2	1	0.6	0.3	0	0.4	0
34961039	1	9	3	0	0.3	0	0.56	0	0.06
34961039	1	8	1	1	0.6	0.3	0.28	0.2	0.06
34961039	1	8	2	0	0	0	0	0	0.12
34961039	1	8	3	0	0.3	0.6	0.56	0	0
34961039	1	7	1	1	0.3	0.3	0	0.2	0
34961039	1	7	2	0	0	0	0.28	0.4	0.12
34961039	1	7	3	0	0.6	0	0.28	0	0.06
34961039	1	6	1	1	0.6	0.6	0	0.4	0
34961039	1	6	2	0	0	0.3	0	0.2	0.06
34961039	1	6	3	0	0.3	0	0.28	0	0
34961039	1	5	1	0	0	0.3	0.28	0.2	0.06
34961039	1	5	2	0	0.3	0.6	0	0	0
34961039	1	5	3	1	0.3	0	0.56	0.4	0.06
34961039	1	4	1	0	0	0	0.56	0.2	0.12
34961039	1	4	2	0	0.6	0.3	0.28	0	0
34961039	1	4	3	1	0.3	0.6	0	0.4	0.06
34961039	1	3	1	0	0	0.3	0.56	0.4	0.06
34961039	1	3	2	0	0.6	0	0.28	0	0.12
34961039	1	3	3	1	0.3	0.6	0	0.2	0.06
34961039	1	2	1	0	0.3	0	0	0	0.06
34961039	1	2	2	0	0	0.3	0.56	0.2	0
34961039	1	2	3	1	0.6	0	0.28	0.4	0.12
34961039	1	1	1	0	0	0.6	0.28	0.2	0.06
34961039	1	1	2	1	0.6	0	0.56	0.4	0.12
34961039	1	1	3	0	0.3	0.6	0	0	0.12
34965462	1	16	1	0	0	0.6	0.56	0.2	0
34965462	1	16	2	1	0.3	0	0.28	0.2	0.12
34965462	1	16	3	0	0.6	0.3	0	0	0.06
34965462	1	15	1	0	0.6	0.6	0	0	0.06
34965462	1	15	2	1	0.3	0.3	0.56	0.2	0.12
34965462	1	15	3	0	0	0	0.28	0.4	0
34965462	1	14	1	0	0.6	0	0.28	0.2	0
34965462	1	14	2	1	0	0.3	0.28	0.4	0.06
34965462	1	14	3	0	0.3	0.6	0	0	0.12
34965462	1	13	1	0	0	0.3	0.28	0	0.12
34965462	1	13	2	0	0.3	0	0	0.2	0.06
34965462	1	13	3	1	0	0.6	0.28	0	0
34965462	1	12	1	1	0.6	0.6	0.56	0.2	0.06
34965462	1	12	2	0	0.3	0.3	0	0.4	0.06
34965462	1	12	3	0	0	0	0.28	0.4	0
34965462	1	11	1	1	0	0.3	0.28	0	0.06
34965462	1	11	2	0	0.3	0	0	0.2	0.12
34965462	1	11	3	0	0.6	0	0	0	0
34965462	1	10	1	1	0	0.6	0.28	0.4	0.06
34965462	1	10	2	0	0.3	0.3	0.56	0	0.12
34965462	1	10	3	0	0.6	0	0	0.2	0
34965462	1	9	1	1	0	0.6	0.28	0.2	0.12
34965462	1	9	2	0	0.6	0.3	0	0.4	0
34965462	1	9	3	0	0.3	0	0.56	0	0.06
34965462	1	8	1	0	0.6	0.3	0.28	0.2	0.06
34965462	1	8	2	0	0	0	0	0	0.12
34965462	1	8	3	1	0.3	0.6	0.56	0	0
34965462	1	7	1	1	0.3	0.3	0	0.2	0
34965462	1	7	2	0	0	0	0.28	0.4	0.12
34965462	1	7	3	0	0.6	0	0.28	0	0.06
[truncated: 2,850 more rows]

## Sheet: Reviewer deviations_Summary
LOW	Reviewer 1	Reviewer 2	Reviewer 3	Reviewer 4	Reviewer 5	Reviewer 6	Reviewer 7	Reviewer 8	Reviewer 9	Reviewer 10	Reviewer 11	Reviewer 12	Reviewer 13	Reviewer 14	Reviewer 15	Reviewer 16	Reviewer 17	Reviewer 18	Reviewer 19	Reviewer 20	Reviewer 21	Reviewer 22	Reviewer 23	Reviewer 24	Reviewer 25	Reviewer 26	Reviewer 27
C1	-0.3	0.1375	0.125	0.0625	-0.025	0.0738095	0.107143	-0.0595238	0.207143	-0.0261905	-0.209524	-0.0928571	0.0333333	-9.25186e-17	0.0333333	-1.11022e-16	-0.0666667	0.152778	-0.0805556	0.0861111	-0.183333	-0.0472222	0.0166667	-0.141667	-0.00833333	0.00833333	0.141667
C2	-0.2775	0.185	0.1725	-0.0025	-0.0775	0.0880952	-0.0119048	0.0214286	0.138095	-0.117857	-0.111905	-0.0452381	0.0266667	-0.0566667	-0.0233333	0.06	-0.00666667	0.0238889	0.00722222	0.190556	-0.142778	0.00722222	-0.129167	-0.375	0.0916667	-0.141667	0.175
C3	-0.1775	0.06	0.1225	0.11	-0.115	0.104762	0.0214286	-0.261905	0.188095	0.138095	-0.178571	-0.0119048	0.0833333	-0.133333	0.0666667	0.0833333	-0.1	0.117778	-0.0155556	0.184444	-0.115556	-0.115556	-0.0833333	-0.0125	-0.0458333	-0.0791667	0.1375
C4	-0.160625	0.064375	0.014375	0.089375	-0.01	0.114286	0.097619	-0.169048	0.164286	0.0642857	-0.102381	-0.169048	0.01	-0.0566667	0.126667	0.0266667	-0.106667	0.00611111	0.106111	0.156111	-0.160556	-0.0605556	-0.0708333	0.0125	-0.0472222	-0.0138889	0.0527778
C5	-0.2625	0.1875	0.0875	0.075	-0.0875	0.0238095	0.12381	-0.27619	0.190476	-0.142857	-0.00952381	0.0904762	0.0566667	-0.0266667	0.00666667	0.00666667	-0.0433333	0.01	0.0433333	0.143333	-0.19	-0.0566667	0.075	-0.211111	0.122222	0.0888889	0
C6	-0.22	0.1175	0.08	-0.045	0.0675	0.018254	0.068254	-0.231746	0.201587	-0.031746	-0.139286	0.068254	-0.0133333	-0.0133333	0.07	0.07	-0.113333	0.0777778	0.0444444	0.0777778	-0.122222	-0.0222222	-0.0555556	-0.00833333	0.025	-0.00833333	-0.00833333
C7	-0.1275	-0.0525	0.1475	0.035	-0.0025	0.0309524	0.0642857	-0.169048	0.130952	0.130952	-0.135714	-0.052381	0.07	-0.113333	0.0533333	0.0533333	-0.0633333	0.126667	-0.00666667	0.0933333	-0.106667	-0.04	-0.1	-0.158333	0.075	0.0416667	0.0416667
MEAN	Reviewer 1	Reviewer 2	Reviewer 3	Reviewer 4	Reviewer 5	Reviewer 6	Reviewer 7	Reviewer 8	Reviewer 9	Reviewer 10	Reviewer 11	Reviewer 12	Reviewer 13	Reviewer 14	Reviewer 15	Reviewer 16	Reviewer 17	Reviewer 18	Reviewer 19	Reviewer 20	Reviewer 21	Reviewer 22	Reviewer 23	Reviewer 24	Reviewer 25	Reviewer 26	Reviewer 27
C1	-0.2148	0.0852	0.0552	-0.0023	0.0767	0.092381	0.062381	-0.00428571	0.0957143	-0.037619	-0.204286	-0.00428571	0.06	0.0266667	0.0266667	-0.04	-0.0733333	0.110722	-0.00694444	0.0440556	-0.159278	0.00572222	0.00572222	-0.154167	0.0291667	0.0291667	0.0958333
C2	-0.145	0.0925	0.1175	-0.0575	-0.0075	0.07	0.0883333	0.005	0.0716667	-0.228333	-0.0283333	0.0216667	0.0533333	-0.0133333	-0.0133333	0.0533333	-0.08	-0.00188889	-0.0172222	0.130778	-0.0945556	0.0581111	-0.0752222	-0.35	0.0611111	-0.0722222	0.127778
C3	-0.14575	0.06675	0.11925	0.12925	-0.1695	0.097619	0.122619	-0.127381	0.105952	0.00595238	-0.177381	-0.027381	0.103333	-0.0633333	0.0366667	0.07	-0.146667	0.0306111	0.0289444	0.129944	-0.0707222	-0.0427222	-0.0760556	-0.0375	-0.00416667	-0.0375	0.0791667
C4	-0.09175	0.08325	0.01825	0.08325	-0.093	0.0804762	0.0838095	-0.0995238	0.0504762	-0.0495238	0.0504762	-0.11619	0.0533333	-0.08	0.0866667	-0.0133333	-0.0466667	-0.0511111	0.116222	0.0628889	-0.148444	0.0102222	0.0102222	-0.075	-0.0416667	0.025	0.0916667
C5	-0.203	0.122	0.087	-0.003	-0.003	0.0780952	0.106429	-0.260238	0.0897619	-0.126905	0.00642857	0.106429	0.07	0.00333333	0.00333333	-0.0133333	-0.0633333	0.00361111	0.0726111	0.152278	-0.196389	-0.0660556	0.0339444	-0.144444	0.0888889	0.0555556	0
C6	-0.1525	0.06	0.0275	-0.09	0.155	0.0647619	0.0864286	-0.213571	0.153095	-0.0469048	-0.146905	0.103095	-0.0433333	0.0566667	0.0233333	0.0566667	-0.0933333	0.0743333	0.00466667	0.038	-0.089	-0.0306667	0.00266667	-0.0166667	0.0166667	-0.0833333	0.0833333
C7	-0.098	-0.048	0.0645	-0.0605	0.142	0.0157143	0.00571429	-0.0942857	0.0557143	0.072381	-0.027619	-0.027619	0.113333	-0.0866667	0.0133333	0.0133333	-0.0533333	0.112167	0.0455	0.0441667	-0.1195	-0.0245	-0.0578333	-0.191667	0.075	-0.025	0.141667
HIGH	Reviewer 1	Reviewer 2	Reviewer 3	Reviewer 4	Reviewer 5	Reviewer 6	Reviewer 7	Reviewer 8	Reviewer 9	Reviewer 10	Reviewer 11	Reviewer 12	Reviewer 13	Reviewer 14	Reviewer 15	Reviewer 16	Reviewer 17	Reviewer 18	Reviewer 19	Reviewer 20	Reviewer 21	Reviewer 22	Reviewer 23	Reviewer 24	Reviewer 25	Reviewer 26	Reviewer 27
C1	-0.1875	0.025	0.0125	0.0375	0.1125	0.0690476	0.0190476	-0.0309524	0.135714	-0.0642857	-0.164286	0.0357143	0.00333333	0.00333333	0.02	-0.0133333	-0.0133333	0.0472222	0.0305556	0.0472222	-0.0861111	-0.0194444	-0.0194444	0.0125	-0.0541667	0.0291667	0.0125
C2	-0.1875	0.0125	0.0875	-0.0125	0.1	0.017619	0.0509524	0.017619	0.100952	-0.265714	0.000952381	0.077619	0.0133333	-0.00333333	0.0133333	0.0633333	-0.0866667	-0.0194444	0.0638889	0.0472222	-0.00277778	-0.0527778	-0.0361111	-0.4	0.15	0.05	0.2
C3	-0.19	0.01	0.085	0.0725	0.0225	0.05	0.05	-0.0333333	0.05	-0.0666667	-0.1	0.05	0.0766667	-0.00666667	0.0266667	0.06	-0.156667	-3.70074e-17	0.1	0.0666667	-0.0666667	-0.1	-3.70074e-17	-0.0166667	-3.70074e-17	-0.0333333	0.05
C4	-0.0475	-0.0475	-0.0475	0.015	0.1275	0.00952381	0.0595238	-0.0738095	0.0761905	-0.0738095	0.00952381	-0.00714286	0.03	-0.0533333	0.0966667	-0.0533333	-0.02	-0.075	0.075	-0.025	-0.025	-0.0583333	0.108333	0.0333333	-0.0666667	0.0166667	0.0166667
C5	-0.2	0.0625	0.075	0.075	-0.0125	0.0619048	0.0952381	-0.254762	0.111905	-0.138095	0.0285714	0.0952381	0.0333333	-0.0166667	0.0166667	-0.05	0.0166667	0.025	0.0416667	0.0583333	-0.175	-0.00833333	0.0583333	-0.0722222	0.0444444	0.0277778	0
C6	-0.1025	0.01	-0.0025	-0.09	0.185	0.0404762	0.0738095	-0.159524	0.17381	-0.0928571	-0.17619	0.140476	0.00333333	0.0366667	0.0533333	0.00333333	-0.0966667	0.0416667	0.025	-0.00833333	-0.00833333	-0.075	0.025	-0.00833333	-0.00833333	-0.00833333	0.025
C7	-0.08	-0.13	-0.005	0.0075	0.2075	-0.047619	-0.0142857	-0.0809524	0.052381	0.0190476	0.052381	0.0190476	0.0633333	-0.07	0.08	-0.00333333	-0.07	0.0583333	0.0583333	0.00833333	-0.075	-0.0416667	-0.00833333	-0.141667	0.0583333	-0.00833333	0.0916667

## Sheet: C1 Mean Data
Project ID		Reviewer 1	Reviewer 2	Reviewer 3	Reviewer 4	Reviewer 5	Reviewer 6	Reviewer 7	Reviewer 8	Reviewer 9	Reviewer 10	Reviewer 11	Reviewer 12	Reviewer 13	Reviewer 14	Reviewer 15	Reviewer 16	Reviewer 17	Reviewer 18	Reviewer 19	Reviewer 20	Reviewer 21	Reviewer 22	Reviewer 23	Reviewer 24	Reviewer 25	Reviewer 26	Reviewer 27
1		0.4	0.6	0.77	0.65	0.976																							0.6792
2							0.94	0.8	0.8	0.8	0.8	0.5	0.9																0.791429
3							0.81	0.75	0.7	0.85	0.6	0.5	0.6																0.687143
4														0.9	0.9	1	0.8	0.8											0.88
5		0.5	0.8	0.77	0.6	0.88																							0.71
6		0.6	1	0.77	0.8	0.61																							0.756
7																			0.9	0.85	0.8	0.6	0.8	0.7					0.775
8																			0.9	0.8	0.9	0.7	0.8	0.9					0.833333
9		0.5	0.8	0.77	0.8	0.7																							0.714
10																									0.85	0.8	0.9	0.9	0.8625
11							0.74	0.85	0.7	0.85	0.7	0.6	0.7																0.734286
12																									0.5	0.9	0.8	0.9	0.775
13																									0.5	0.7	0.7	0.8	0.675
14														0.7	0.8	0.7	0.6	0.6											0.68
15														0.7	0.5	0.5	0.6	0.5											0.56
16																			0.315	0.112	0.215	0.005	0.2	0.2					0.1745

## Sheet: C1 Mean Test
Project ID		Reviewer 1	Reviewer 2	Reviewer 3	Reviewer 4	Reviewer 5	Reviewer 6	Reviewer 7	Reviewer 8	Reviewer 9	Reviewer 10	Reviewer 11	Reviewer 12	Reviewer 13	Reviewer 14	Reviewer 15	Reviewer 16	Reviewer 17	Reviewer 18	Reviewer 19	Reviewer 20	Reviewer 21	Reviewer 22	Reviewer 23	Reviewer 24	Reviewer 25	Reviewer 26	Reviewer 27
1		-0.2792	-0.0792	0.0908	-0.0292	0.2968																							-2.22045e-17
2							0.148571	0.00857143	0.00857143	0.00857143	0.00857143	-0.291429	0.108571																-3.17207e-17
3							0.122857	0.0628571	0.0128571	0.162857	-0.0871429	-0.187143	-0.0871429																7.93016e-17
4														0.02	0.02	0.12	-0.08	-0.08											1.33227e-16
5		-0.21	0.09	0.06	-0.11	0.17																							-8.88178e-17
6		-0.156	0.244	0.014	0.044	-0.146																							0
7																			0.125	0.075	0.025	-0.175	0.025	-0.075					-1.85037e-17
8																			0.0666667	-0.0333333	0.0666667	-0.133333	-0.0333333	0.0666667					-1.85037e-17
9		-0.214	0.086	0.056	0.086	-0.014																							-4.44089e-17
10																									-0.0125	-0.0625	0.0375	0.0375	8.32667e-17
11							0.00571429	0.115714	-0.0342857	0.115714	-0.0342857	-0.134286	-0.0342857																4.7581e-17
12																									-0.275	0.125	0.025	0.125	0
13																									-0.175	0.025	0.025	0.125	-5.55112e-17
14														0.02	0.12	0.02	-0.08	-0.08											-6.66134e-17
15														0.14	-0.06	-0.06	0.04	-0.06											4.44089e-17
16																			0.1405	-0.0625	0.0405	-0.1695	0.0255	0.0255					2.08167e-17
		-0.2148	0.0852	0.0552	-0.0023	0.0767	0.092381	0.062381	-0.00428571	0.0957143	-0.037619	-0.204286	-0.00428571	0.06	0.0266667	0.0266667	-0.04	-0.0733333	0.110722	-0.00694444	0.0440556	-0.159278	0.00572222	0.00572222	-0.154167	0.0291667	0.0291667	0.0958333
	at 10%	0	1	1	1	1	1	1	1	1	1	0	1	1	1	1	1	1	0	1	1	0	1	1	0	1	1	1
	at 20%	0	1	1	1	1	1	1	1	1	1	1	1	1	1	1	1	1	1	1	1	1	1	1	1	1	1	1
	At 10%	At 20%
Match	22	26
Total	27	27
IRR	0.814815	0.962963

## Sheet: C1 Low Data
Project ID		Reviewer 1	Reviewer 2	Reviewer 3	Reviewer 4	Reviewer 5	Reviewer 6	Reviewer 7	Reviewer 8	Reviewer 9	Reviewer 10	Reviewer 11	Reviewer 12	Reviewer 13	Reviewer 14	Reviewer 15	Reviewer 16	Reviewer 17	Reviewer 18	Reviewer 19	Reviewer 20	Reviewer 21	Reviewer 22	Reviewer 23	Reviewer 24	Reviewer 25	Reviewer 26	Reviewer 27
1		0.4	0.5	0.7	0.6	0.8																							0.6
2							0.85	0.7	0.6	0.8	0.5	0.4	0.7																0.65
3							0.65	0.7	0.5	0.85	0.6	0.4	0.5																0.6
4														0.8	0.75	0.9	0.7	0.7											0.77
5		0.2	0.7	0.7	0.4	0.6																							0.52
6		0.4	0.95	0.7	0.8	0.4																							0.65
7																			0.8	0.6	0.8	0.4	0.6	0.6					0.633333
8																			0.9	0.6	0.8	0.6	0.7	0.8					0.733333
9		0.1	0.7	0.7	0.75	0.4																							0.53
10																									0.8	0.8	0.85	0.85	0.825
11							0.6	0.8	0.6	0.85	0.7	0.45	0.4																0.628571
12																									0.4	0.7	0.7	0.8	0.65
13																									0.4	0.5	0.5	0.8	0.55
14														0.6	0.75	0.6	0.6	0.5											0.61
15														0.5	0.3	0.4	0.5	0.4											0.42
16																			0.3	0.1	0.2	0	0.1	0					0.175

## Sheet: C1 Low Test
Project ID		Reviewer 1	Reviewer 2	Reviewer 3	Reviewer 4	Reviewer 5	Reviewer 6	Reviewer 7	Reviewer 8	Reviewer 9	Reviewer 10	Reviewer 11	Reviewer 12	Reviewer 13	Reviewer 14	Reviewer 15	Reviewer 16	Reviewer 17	Reviewer 18	Reviewer 19	Reviewer 20	Reviewer 21	Reviewer 22	Reviewer 23	Reviewer 24	Reviewer 25	Reviewer 26	Reviewer 27
1		-0.2	-0.1	0.1	0	0.2																							2.77556e-17
2							0.2	0.05	-0.05	0.15	-0.15	-0.25	0.05																-3.17207e-17
3							0.05	0.1	-0.1	0.25	0	-0.2	-0.1																1.85037e-17
4														0.03	-0.02	0.13	-0.07	-0.07											-1.33227e-16
5		-0.32	0.18	0.18	-0.12	0.08																							-3.33067e-17
6		-0.25	0.3	0.05	0.15	-0.25																							8.88178e-17
7																			0.166667	-0.0333333	0.166667	-0.233333	-0.0333333	-0.0333333					-7.40149e-17
8																			0.166667	-0.133333	0.0666667	-0.133333	-0.0333333	0.0666667					5.55112e-17
9		-0.43	0.17	0.17	0.22	-0.13																							-4.44089e-17
10																									-0.025	-0.025	0.025	0.025	-5.55112e-17
11							-0.0285714	0.171429	-0.0285714	0.221429	0.0714286	-0.178571	-0.228571																-1.03092e-16
12																									-0.25	0.05	0.05	0.15	-2.77556e-17
13																									-0.15	-0.05	-0.05	0.25	-2.77556e-17
14														-0.01	0.14	-0.01	-0.01	-0.11											-1.11022e-16
15														0.08	-0.12	-0.02	0.08	-0.02											-3.33067e-17
16																			0.125	-0.075	0.025	FALSE	-0.075	FALSE					-1.38778e-17
		-0.3	0.1375	0.125	0.0625	-0.025	0.0738095	0.107143	-0.0595238	0.207143	-0.0261905	-0.209524	-0.0928571	0.0333333	-9.25186e-17	0.0333333	-1.11022e-16	-0.0666667	0.152778	-0.0805556	0.0861111	-0.183333	-0.0472222	0.0166667	-0.141667	-0.00833333	0.00833333	0.141667
	at 10%	0	0	0	1	1	1	0	1	0	1	0	1	1	1	1	1	1	0	1	1	0	1	1	0	1	1	0
	at 20%	0	1	1	1	1	1	1	1	0	1	0	1	1	1	1	1	1	1	1	1	1	1	1	1	1	1	1
	At 10%	At 20%
Match	17	24
Total	27	27
IRR	0.62963	0.888889

[truncated: 38 more sheets: C1 High Data, C1 High Test, C2 Mean Data, C2 Mean Test, C2 Low Data, C2 Low Test, C2 High Data, C2 High Test, C3 Mean Data, C3 Mean Test, C3 Low Data, C3 Low Test, C3 High Data, C3 High Test, C4 Mean Data, C4 Mean Test, C4 Low Data, C4 Low Test, C4 High Data, C4 High Test …]
